# Supplementary material for: Association between Global Monkeypox Cases and Meteorological Factors
Source: Int J Environ Res Public Health. 2022 Nov 24;19(23):15638. doi: 10.3390/ijerph192315638 (PMC9740470; doi:10.3390/ijerph192315638)
Supplement: Supplementary file 1 [file ijerph-19-15638-s001.zip]

Archive with 3 entries (3 files):
- SD1.xlsx
- SD2.xlsx
- Supplementary file.pdf
