# Supplementary material for: Association between Global Monkeypox Cases and Meteorological Factors
Source: Int J Environ Res Public Health. 2022 Nov 24;19(23):15638. doi: 10.3390/ijerph192315638 (PMC9740470; doi:10.3390/ijerph192315638)
Supplement: Supplementary file 1 [file ijerph-19-15638-s001.zip › SD1.xlsx]

## Sheet: Sheet1
location	date	new_cases
Andorra	2022-07-25	2
Andorra	2022-07-26	1
Andorra	2022-07-27	0
Andorra	2022-07-28	0
Andorra	2022-07-29	0
Andorra	2022-07-30	0
Andorra	2022-07-31	0
Andorra	2022-08-01	0
Andorra	2022-08-02	0
Andorra	2022-08-03	0
Andorra	2022-08-04	0
Andorra	2022-08-05	1
Andorra	2022-08-06	0
Andorra	2022-08-07	0
Andorra	2022-08-08	0
Andorra	2022-08-09	0
Andorra	2022-08-10	0
Andorra	2022-08-11	0
Andorra	2022-08-12	0
Andorra	2022-08-13	0
Andorra	2022-08-14	0
Andorra	2022-08-15	0
Andorra	2022-08-16	0
Andorra	2022-08-17	0
Andorra	2022-08-18	0
Andorra	2022-08-19	0
Andorra	2022-08-20	0
Andorra	2022-08-21	0
Andorra	2022-08-22	0
Andorra	2022-08-23	0
Andorra	2022-08-24	0
Andorra	2022-08-25	0
Andorra	2022-08-26	0
Andorra	2022-08-27	0
Andorra	2022-08-28	0
Andorra	2022-08-29	0
Andorra	2022-08-30	0
Andorra	2022-08-31	0
Andorra	2022-09-01	0
Andorra	2022-09-02	0
Andorra	2022-09-03	0
Andorra	2022-09-04	0
Andorra	2022-09-05	0
Andorra	2022-09-06	0
Andorra	2022-09-07	0
Andorra	2022-09-08	0
Andorra	2022-09-09	0
Andorra	2022-09-10	0
Andorra	2022-09-11	0
Andorra	2022-09-12	0
Andorra	2022-09-13	0
Andorra	2022-09-14	0
Andorra	2022-09-15	0
Andorra	2022-09-16	0
Andorra	2022-09-17	0
Andorra	2022-09-18	0
Andorra	2022-09-19	0
Andorra	2022-09-20	0
Andorra	2022-09-21	0
Andorra	2022-09-22	0
Andorra	2022-09-23	0
Andorra	2022-09-24	0
Andorra	2022-09-25	0
Andorra	2022-09-26	0
Andorra	2022-09-27	0
Andorra	2022-09-28	0
Andorra	2022-09-29	0
Andorra	2022-09-30	0
Andorra	2022-10-01	0
Andorra	2022-10-02	0
Andorra	2022-10-03	0
Andorra	2022-10-04	0
Andorra	2022-10-05	0
Andorra	2022-10-06	0
Andorra	2022-10-07	0
Andorra	2022-10-08	0
Andorra	2022-10-09	0
Andorra	2022-10-10	0
Andorra	2022-10-11	0
Andorra	2022-10-12	0
Andorra	2022-10-13	0
Andorra	2022-10-14	0
Andorra	2022-10-15	0
Andorra	2022-10-16	0
Andorra	2022-10-17	0
Andorra	2022-10-18	0
Andorra	2022-10-19	0
Andorra	2022-10-20	0
Andorra	2022-10-21	0
Andorra	2022-10-22	0
Andorra	2022-10-23	0
Andorra	2022-10-24	0
Andorra	2022-10-25	0
Andorra	2022-10-26	0
Andorra	2022-10-27	0
Andorra	2022-10-28	0
Andorra	2022-10-29	0
Andorra	2022-10-30	0
Andorra	2022-10-31	0
Andorra	2022-11-01	0
Andorra	2022-11-02	0
Andorra	2022-11-03	0
Andorra	2022-11-04	0
Argentina	2022-06-03	2
Argentina	2022-06-04	0
Argentina	2022-06-05	0
Argentina	2022-06-06	0
Argentina	2022-06-07	0
Argentina	2022-06-08	0
Argentina	2022-06-09	0
Argentina	2022-06-10	0
Argentina	2022-06-11	0
Argentina	2022-06-12	1
Argentina	2022-06-13	0
Argentina	2022-06-14	0
Argentina	2022-06-15	0
Argentina	2022-06-16	0
Argentina	2022-06-17	0
Argentina	2022-06-18	0
Argentina	2022-06-19	0
Argentina	2022-06-20	0
Argentina	2022-06-21	0
Argentina	2022-06-22	0
Argentina	2022-06-23	0
Argentina	2022-06-24	1
Argentina	2022-06-25	0
Argentina	2022-06-26	0
Argentina	2022-06-27	0
Argentina	2022-06-28	0
Argentina	2022-06-29	0
Argentina	2022-06-30	0
Argentina	2022-07-01	2
Argentina	2022-07-02	0
Argentina	2022-07-03	0
Argentina	2022-07-04	0
Argentina	2022-07-05	0
Argentina	2022-07-06	0
Argentina	2022-07-07	0
Argentina	2022-07-08	0
Argentina	2022-07-09	0
Argentina	2022-07-10	0
Argentina	2022-07-11	3
Argentina	2022-07-12	0
Argentina	2022-07-13	0
Argentina	2022-07-14	3
Argentina	2022-07-15	0
Argentina	2022-07-16	1
Argentina	2022-07-17	0
Argentina	2022-07-18	0
Argentina	2022-07-19	3
Argentina	2022-07-20	0
Argentina	2022-07-21	0
Argentina	2022-07-22	2
Argentina	2022-07-23	0
Argentina	2022-07-24	0
Argentina	2022-07-25	0
Argentina	2022-07-26	2
Argentina	2022-07-27	0
Argentina	2022-07-28	0
Argentina	2022-07-29	0
Argentina	2022-07-30	0
Argentina	2022-07-31	0
Argentina	2022-08-01	0
Argentina	2022-08-02	0
Argentina	2022-08-03	0
Argentina	2022-08-04	11
Argentina	2022-08-05	0
Argentina	2022-08-06	0
Argentina	2022-08-07	0
Argentina	2022-08-08	0
Argentina	2022-08-09	6
Argentina	2022-08-10	0
Argentina	2022-08-11	0
Argentina	2022-08-12	12
Argentina	2022-08-13	0
Argentina	2022-08-14	0
Argentina	2022-08-15	0
Argentina	2022-08-16	0
Argentina	2022-08-17	23
Argentina	2022-08-18	0
Argentina	2022-08-19	0
Argentina	2022-08-20	0
Argentina	2022-08-21	0
Argentina	2022-08-22	0
Argentina	2022-08-23	0
Argentina	2022-08-24	0
Argentina	2022-08-25	0
Argentina	2022-08-26	0
Argentina	2022-08-27	61
Argentina	2022-08-28	0
Argentina	2022-08-29	0
Argentina	2022-08-30	0
Argentina	2022-08-31	0
Argentina	2022-09-01	0
Argentina	2022-09-02	37
Argentina	2022-09-03	0
Argentina	2022-09-04	0
Argentina	2022-09-05	0
Argentina	2022-09-06	0
Argentina	2022-09-07	0
Argentina	2022-09-08	0
Argentina	2022-09-09	51
Argentina	2022-09-10	0
Argentina	2022-09-11	0
Argentina	2022-09-12	0
Argentina	2022-09-13	0
Argentina	2022-09-14	0
Argentina	2022-09-15	0
Argentina	2022-09-16	0
Argentina	2022-09-17	44
Argentina	2022-09-18	0
Argentina	2022-09-19	0
Argentina	2022-09-20	0
Argentina	2022-09-21	0
Argentina	2022-09-22	0
Argentina	2022-09-23	61
Argentina	2022-09-24	0
Argentina	2022-09-25	0
Argentina	2022-09-26	0
Argentina	2022-09-27	0
Argentina	2022-09-28	0
Argentina	2022-09-29	0
Argentina	2022-09-30	70
Argentina	2022-10-01	0
Argentina	2022-10-02	0
Argentina	2022-10-03	0
Argentina	2022-10-04	0
Argentina	2022-10-05	0
Argentina	2022-10-06	0
Argentina	2022-10-07	83
Argentina	2022-10-08	0
Argentina	2022-10-09	0
Argentina	2022-10-10	0
Argentina	2022-10-11	0
Argentina	2022-10-12	1
Argentina	2022-10-13	44
Argentina	2022-10-14	0
Argentina	2022-10-15	0
Argentina	2022-10-16	0
Argentina	2022-10-17	0
Argentina	2022-10-18	0
Argentina	2022-10-19	0
Argentina	2022-10-20	0
Argentina	2022-10-21	0
Argentina	2022-10-22	0
Argentina	2022-10-23	96
Argentina	2022-10-24	0
Argentina	2022-10-25	7
Argentina	2022-10-26	0
Argentina	2022-10-27	0
Argentina	2022-10-28	0
Argentina	2022-10-29	48
Argentina	2022-10-30	0
Argentina	2022-10-31	0
Argentina	2022-11-01	0
Argentina	2022-11-02	0
Argentina	2022-11-03	0
Argentina	2022-11-04	71
Aruba	2022-08-21	0
Aruba	2022-08-22	0
Aruba	2022-08-23	0
Aruba	2022-08-24	1
Aruba	2022-08-25	0
Aruba	2022-08-26	0
Aruba	2022-08-27	0
Aruba	2022-08-28	0
Aruba	2022-08-29	0
Aruba	2022-08-30	1
Aruba	2022-08-31	0
Aruba	2022-09-01	0
Aruba	2022-09-02	0
Aruba	2022-09-03	0
Aruba	2022-09-04	0
Aruba	2022-09-05	0
Aruba	2022-09-06	0
Aruba	2022-09-07	0
Aruba	2022-09-08	0
Aruba	2022-09-09	0
Aruba	2022-09-10	0
Aruba	2022-09-11	0
Aruba	2022-09-12	0
Aruba	2022-09-13	1
Australia	2022-05-20	2
Australia	2022-05-21	0
Australia	2022-05-22	0
Australia	2022-05-23	0
Australia	2022-05-24	0
Australia	2022-05-25	0
Australia	2022-05-26	0
Australia	2022-05-27	0
Australia	2022-05-28	0
Australia	2022-05-29	0
Australia	2022-05-30	0
Australia	2022-05-31	0
Australia	2022-06-01	0
Australia	2022-06-02	1
Australia	2022-06-03	2
Australia	2022-06-04	0
Australia	2022-06-05	0
Australia	2022-06-06	1
Australia	2022-06-07	0
Australia	2022-06-08	0
Australia	2022-06-09	0
Australia	2022-06-10	1
Australia	2022-06-11	0
Australia	2022-06-12	0
Australia	2022-06-13	0
Australia	2022-06-14	0
Australia	2022-06-15	1
Australia	2022-06-16	0
Australia	2022-06-17	0
Australia	2022-06-18	0
Australia	2022-06-19	0
Australia	2022-06-20	0
Australia	2022-06-21	0
Australia	2022-06-22	0
Australia	2022-06-23	1
Australia	2022-06-24	0
Australia	2022-06-25	0
Australia	2022-06-26	0
Australia	2022-06-27	1
Australia	2022-06-28	0
Australia	2022-06-29	2
Australia	2022-06-30	0
Australia	2022-07-01	0
Australia	2022-07-02	0
Australia	2022-07-03	0
Australia	2022-07-04	3
Australia	2022-07-05	0
Australia	2022-07-06	2
Australia	2022-07-07	3
Australia	2022-07-08	0
Australia	2022-07-09	0
Australia	2022-07-10	3
Australia	2022-07-11	0
Australia	2022-07-12	5
Australia	2022-07-13	0
Australia	2022-07-14	5
Australia	2022-07-15	0
Australia	2022-07-16	0
Australia	2022-07-17	0
Australia	2022-07-18	0
Australia	2022-07-19	8
Australia	2022-07-20	0
Australia	2022-07-21	1
Australia	2022-07-22	0
Australia	2022-07-23	0
Australia	2022-07-24	2
Australia	2022-07-25	0
Australia	2022-07-26	0
Australia	2022-07-27	0
Australia	2022-07-28	1
Australia	2022-07-29	0
Australia	2022-07-30	0
Australia	2022-07-31	0
Australia	2022-08-01	0
Australia	2022-08-02	0
Australia	2022-08-03	13
Australia	2022-08-04	0
Australia	2022-08-05	0
Australia	2022-08-06	0
Australia	2022-08-07	0
Australia	2022-08-08	0
Australia	2022-08-09	0
Australia	2022-08-10	8
Australia	2022-08-11	4
Australia	2022-08-12	0
Australia	2022-08-13	0
Australia	2022-08-14	0
Australia	2022-08-15	0
Australia	2022-08-16	12
Australia	2022-08-17	0
Australia	2022-08-18	7
Australia	2022-08-19	0
Australia	2022-08-20	0
Australia	2022-08-21	0
Australia	2022-08-22	0
Australia	2022-08-23	13
Australia	2022-08-24	0
Australia	2022-08-25	0
Australia	2022-08-26	4
Australia	2022-08-27	0
Australia	2022-08-28	0
Australia	2022-08-29	0
Australia	2022-08-30	0
Australia	2022-08-31	0
Australia	2022-09-01	18
Australia	2022-09-02	0
Australia	2022-09-03	0
Australia	2022-09-04	0
Australia	2022-09-05	1
Australia	2022-09-06	0
Australia	2022-09-07	0
Australia	2022-09-08	4
Australia	2022-09-09	0
Australia	2022-09-10	0
Australia	2022-09-11	0
Australia	2022-09-12	0
Australia	2022-09-13	0
Australia	2022-09-14	0
Australia	2022-09-15	3
Australia	2022-09-16	0
Australia	2022-09-17	0
Australia	2022-09-18	0
Australia	2022-09-19	0
Australia	2022-09-20	0
Australia	2022-09-21	0
Australia	2022-09-22	3
Australia	2022-09-23	0
Australia	2022-09-24	0
Australia	2022-09-25	0
Australia	2022-09-26	0
Australia	2022-09-27	1
Australia	2022-09-28	0
Australia	2022-09-29	0
Australia	2022-09-30	0
Australia	2022-10-01	0
Australia	2022-10-02	0
Australia	2022-10-03	0
Australia	2022-10-04	2
Australia	2022-10-05	0
Australia	2022-10-06	0
Australia	2022-10-07	0
Australia	2022-10-08	0
Australia	2022-10-09	0
Australia	2022-10-10	0
Australia	2022-10-11	0
Australia	2022-10-12	0
Australia	2022-10-13	0
Australia	2022-10-14	0
Australia	2022-10-15	0
Australia	2022-10-16	0
Australia	2022-10-17	0
Australia	2022-10-18	2
Australia	2022-10-19	0
Australia	2022-10-20	0
Austria	2022-05-23	1
Austria	2022-05-24	0
Austria	2022-05-25	0
Austria	2022-05-26	0
Austria	2022-05-27	0
Austria	2022-05-28	0
Austria	2022-05-29	0
Austria	2022-05-30	0
Austria	2022-05-31	0
Austria	2022-06-01	0
Austria	2022-06-02	0
Austria	2022-06-03	0
Austria	2022-06-04	0
Austria	2022-06-05	0
Austria	2022-06-06	0
Austria	2022-06-07	0
Austria	2022-06-08	0
Austria	2022-06-09	0
Austria	2022-06-10	0
Austria	2022-06-11	0
Austria	2022-06-12	0
Austria	2022-06-13	3
Austria	2022-06-14	0
Austria	2022-06-15	0
Austria	2022-06-16	0
Austria	2022-06-17	7
Austria	2022-06-18	0
Austria	2022-06-19	0
Austria	2022-06-20	0
Austria	2022-06-21	0
Austria	2022-06-22	1
Austria	2022-06-23	0
Austria	2022-06-24	8
Austria	2022-06-25	0
Austria	2022-06-26	0
Austria	2022-06-27	0
Austria	2022-06-28	0
Austria	2022-06-29	0
Austria	2022-06-30	0
Austria	2022-07-01	17
Austria	2022-07-02	0
Austria	2022-07-03	0
Austria	2022-07-04	0
Austria	2022-07-05	0
Austria	2022-07-06	0
Austria	2022-07-07	0
Austria	2022-07-08	0
Austria	2022-07-09	0
Austria	2022-07-10	25
Austria	2022-07-11	0
Austria	2022-07-12	1
Austria	2022-07-13	0
Austria	2022-07-14	6
Austria	2022-07-15	5
Austria	2022-07-16	0
Austria	2022-07-17	0
Austria	2022-07-18	9
Austria	2022-07-19	5
Austria	2022-07-20	0
Austria	2022-07-21	3
Austria	2022-07-22	0
Austria	2022-07-23	0
Austria	2022-07-24	0
Austria	2022-07-25	8
Austria	2022-07-26	12
Austria	2022-07-27	0
Austria	2022-07-28	4
Austria	2022-07-29	3
Austria	2022-07-30	0
Austria	2022-07-31	0
Austria	2022-08-01	6
Austria	2022-08-02	11
Austria	2022-08-03	0
Austria	2022-08-04	10
Austria	2022-08-05	9
Austria	2022-08-06	0
Austria	2022-08-07	0
Austria	2022-08-08	7
Austria	2022-08-09	14
Austria	2022-08-10	0
Austria	2022-08-11	11
Austria	2022-08-12	8
Austria	2022-08-13	0
Austria	2022-08-14	5
Austria	2022-08-15	0
Austria	2022-08-16	11
Austria	2022-08-17	6
Austria	2022-08-18	1
Austria	2022-08-19	0
Austria	2022-08-20	0
Austria	2022-08-21	0
Austria	2022-08-22	1
Austria	2022-08-23	13
Austria	2022-08-24	3
Austria	2022-08-25	16
Austria	2022-08-26	8
Austria	2022-08-27	0
Austria	2022-08-28	0
Austria	2022-08-29	0
Austria	2022-08-30	7
Austria	2022-08-31	0
Austria	2022-09-01	6
Austria	2022-09-02	0
Austria	2022-09-03	0
Austria	2022-09-04	2
Austria	2022-09-05	0
Austria	2022-09-06	5
Austria	2022-09-07	5
Austria	2022-09-08	1
Austria	2022-09-09	0
Austria	2022-09-10	0
Austria	2022-09-11	2
Austria	2022-09-12	0
Austria	2022-09-13	6
Austria	2022-09-14	6
Austria	2022-09-15	2
Austria	2022-09-16	1
Austria	2022-09-17	0
Austria	2022-09-18	0
Austria	2022-09-19	0
Austria	2022-09-20	3
Austria	2022-09-21	0
Austria	2022-09-22	3
Austria	2022-09-23	0
Austria	2022-09-24	0
Austria	2022-09-25	0
Austria	2022-09-26	2
Austria	2022-09-27	0
Austria	2022-09-28	1
Austria	2022-09-29	3
Austria	2022-09-30	0
Austria	2022-10-01	0
Austria	2022-10-02	0
Austria	2022-10-03	1
Austria	2022-10-04	0
Austria	2022-10-05	1
Austria	2022-10-06	0
Austria	2022-10-07	2
Austria	2022-10-08	0
Austria	2022-10-09	0
Austria	2022-10-10	0
Austria	2022-10-11	0
Austria	2022-10-12	3
Austria	2022-10-13	0
Austria	2022-10-14	0
Austria	2022-10-15	0
Austria	2022-10-16	0
Austria	2022-10-17	1
Austria	2022-10-18	0
Austria	2022-10-19	2
Austria	2022-10-20	0
Austria	2022-10-21	0
Austria	2022-10-22	0
Austria	2022-10-23	0
Austria	2022-10-24	0
Austria	2022-10-25	0
Austria	2022-10-26	0
Austria	2022-10-27	0
Austria	2022-10-28	0
Austria	2022-10-29	0
Austria	2022-10-30	0
Austria	2022-10-31	0
Austria	2022-11-01	0
Austria	2022-11-02	0
Austria	2022-11-03	0
Austria	2022-11-04	2
Bahamas	2022-06-27	1
Bahamas	2022-06-28	0
Bahamas	2022-06-29	0
Bahamas	2022-06-30	0
Bahamas	2022-07-01	0
Bahamas	2022-07-02	0
Bahamas	2022-07-03	0
Bahamas	2022-07-04	0
Bahamas	2022-07-05	0
Bahamas	2022-07-06	0
Bahamas	2022-07-07	0
Bahamas	2022-07-08	0
Bahamas	2022-07-09	0
Bahamas	2022-07-10	0
Bahamas	2022-07-11	0
Bahamas	2022-07-12	0
Bahamas	2022-07-13	0
Bahamas	2022-07-14	0
Bahamas	2022-07-15	0
Bahamas	2022-07-16	0
Bahamas	2022-07-17	0
Bahamas	2022-07-18	0
Bahamas	2022-07-19	0
Bahamas	2022-07-20	0
Bahamas	2022-07-21	0
Bahamas	2022-07-22	0
Bahamas	2022-07-23	0
Bahamas	2022-07-24	0
Bahamas	2022-07-25	0
Bahamas	2022-07-26	0
Bahamas	2022-07-27	0
Bahamas	2022-07-28	0
Bahamas	2022-07-29	0
Bahamas	2022-07-30	0
Bahamas	2022-07-31	0
Bahamas	2022-08-01	0
Bahamas	2022-08-02	0
Bahamas	2022-08-03	0
Bahamas	2022-08-04	0
Bahamas	2022-08-05	0
Bahamas	2022-08-06	0
Bahamas	2022-08-07	0
Bahamas	2022-08-08	0
Bahamas	2022-08-09	0
Bahamas	2022-08-10	0
Bahamas	2022-08-11	0
Bahamas	2022-08-12	0
Bahamas	2022-08-13	0
Bahamas	2022-08-14	0
Bahamas	2022-08-15	0
Bahamas	2022-08-16	0
Bahamas	2022-08-17	0
Bahamas	2022-08-18	0
Bahamas	2022-08-19	0
Bahamas	2022-08-20	1
Bahrain	2022-09-16	1
Barbados	2022-07-19	1
Belgium	2022-05-19	1
Belgium	2022-05-20	2
Belgium	2022-05-21	0
Belgium	2022-05-22	0
Belgium	2022-05-23	1
Belgium	2022-05-24	0
Belgium	2022-05-25	0
Belgium	2022-05-26	2
Belgium	2022-05-27	0
Belgium	2022-05-28	0
Belgium	2022-05-29	0
Belgium	2022-05-30	0
Belgium	2022-05-31	4
Belgium	2022-06-01	0
Belgium	2022-06-02	4
Belgium	2022-06-03	3
Belgium	2022-06-04	0
Belgium	2022-06-05	0
Belgium	2022-06-06	0
Belgium	2022-06-07	0
Belgium	2022-06-08	0
Belgium	2022-06-09	7
Belgium	2022-06-10	0
Belgium	2022-06-11	0
Belgium	2022-06-12	0
Belgium	2022-06-13	10
Belgium	2022-06-14	0
Belgium	2022-06-15	18
Belgium	2022-06-16	0
Belgium	2022-06-17	10
Belgium	2022-06-18	0
Belgium	2022-06-19	0
Belgium	2022-06-20	0
Belgium	2022-06-21	15
Belgium	2022-06-22	0
Belgium	2022-06-23	0
Belgium	2022-06-24	0
Belgium	2022-06-25	0
Belgium	2022-06-26	0
Belgium	2022-06-27	0
Belgium	2022-06-28	40
Belgium	2022-06-29	0
Belgium	2022-06-30	0
Belgium	2022-07-01	0
Belgium	2022-07-02	0
Belgium	2022-07-03	0
Belgium	2022-07-04	0
Belgium	2022-07-05	51
Belgium	2022-07-06	1
Belgium	2022-07-07	0
Belgium	2022-07-08	0
Belgium	2022-07-09	0
Belgium	2022-07-10	0
Belgium	2022-07-11	0
Belgium	2022-07-12	56
Belgium	2022-07-13	0
Belgium	2022-07-14	0
Belgium	2022-07-15	0
Belgium	2022-07-16	0
Belgium	2022-07-17	0
Belgium	2022-07-18	0
Belgium	2022-07-19	87
Belgium	2022-07-20	0
Belgium	2022-07-21	0
Belgium	2022-07-22	0
Belgium	2022-07-23	0
Belgium	2022-07-24	0
Belgium	2022-07-25	0
Belgium	2022-07-26	81
Belgium	2022-07-27	0
Belgium	2022-07-28	0
Belgium	2022-07-29	0
Belgium	2022-07-30	0
Belgium	2022-07-31	0
Belgium	2022-08-01	0
Belgium	2022-08-02	89
Belgium	2022-08-03	0
Belgium	2022-08-04	0
Belgium	2022-08-05	0
Belgium	2022-08-06	0
Belgium	2022-08-07	0
Belgium	2022-08-08	0
Belgium	2022-08-09	64
Belgium	2022-08-10	0
Belgium	2022-08-11	0
Belgium	2022-08-12	0
Belgium	2022-08-13	0
Belgium	2022-08-14	0
Belgium	2022-08-15	0
Belgium	2022-08-16	0
Belgium	2022-08-17	78
Belgium	2022-08-18	0
Belgium	2022-08-19	0
Belgium	2022-08-20	0
Belgium	2022-08-21	0
Belgium	2022-08-22	0
Belgium	2022-08-23	47
Belgium	2022-08-24	0
Belgium	2022-08-25	0
Belgium	2022-08-26	0
Belgium	2022-08-27	0
Belgium	2022-08-28	0
Belgium	2022-08-29	0
Belgium	2022-08-30	35
Belgium	2022-08-31	0
Belgium	2022-09-01	0
Belgium	2022-09-02	0
Belgium	2022-09-03	0
Belgium	2022-09-04	0
Belgium	2022-09-05	0
Belgium	2022-09-06	20
Belgium	2022-09-07	0
Belgium	2022-09-08	0
Belgium	2022-09-09	0
Belgium	2022-09-10	0
Belgium	2022-09-11	0
Belgium	2022-09-12	0
Belgium	2022-09-13	18
Belgium	2022-09-14	0
Belgium	2022-09-15	0
Belgium	2022-09-16	0
Belgium	2022-09-17	0
Belgium	2022-09-18	0
Belgium	2022-09-19	0
Belgium	2022-09-20	13
Belgium	2022-09-21	0
Belgium	2022-09-22	0
Belgium	2022-09-23	0
Belgium	2022-09-24	0
Belgium	2022-09-25	0
Belgium	2022-09-26	0
Belgium	2022-09-27	13
Belgium	2022-09-28	0
Belgium	2022-09-29	0
Belgium	2022-09-30	0
Belgium	2022-10-01	0
Belgium	2022-10-02	0
Belgium	2022-10-03	0
Belgium	2022-10-04	5
Belgium	2022-10-05	0
Belgium	2022-10-06	0
Belgium	2022-10-07	0
Belgium	2022-10-08	0
Belgium	2022-10-09	0
Belgium	2022-10-10	0
Belgium	2022-10-11	3
Belgium	2022-10-12	1
Belgium	2022-10-13	0
Belgium	2022-10-14	0
Belgium	2022-10-15	0
Belgium	2022-10-16	0
Belgium	2022-10-17	0
Belgium	2022-10-18	0
Belgium	2022-10-19	5
Belgium	2022-10-20	1
Belgium	2022-10-21	0
Belgium	2022-10-22	0
Belgium	2022-10-23	0
Belgium	2022-10-24	0
Belgium	2022-10-25	0
Belgium	2022-10-26	0
Belgium	2022-10-27	0
Belgium	2022-10-28	0
Belgium	2022-10-29	0
Belgium	2022-10-30	0
Belgium	2022-10-31	0
Belgium	2022-11-01	0
Belgium	2022-11-02	0
Belgium	2022-11-03	0
Belgium	2022-11-04	0
Benin	2022-06-15	3
Benin	2022-06-16	0
Benin	2022-06-17	0
Benin	2022-06-18	0
Benin	2022-06-19	0
Benin	2022-06-20	0
Benin	2022-06-21	0
Benin	2022-06-22	0
Benin	2022-06-23	0
Benin	2022-06-24	0
Benin	2022-06-25	0
Benin	2022-06-26	0
Benin	2022-06-27	0
Benin	2022-06-28	0
Benin	2022-06-29	0
Benin	2022-06-30	0
Benin	2022-07-01	0
Benin	2022-07-02	0
Benin	2022-07-03	0
Benin	2022-07-04	0
Benin	2022-07-05	0
Benin	2022-07-06	0
Benin	2022-07-07	0
Benin	2022-07-08	0
Benin	2022-07-09	0
Benin	2022-07-10	0
Benin	2022-07-11	0
Benin	2022-07-12	0
Benin	2022-07-13	0
Benin	2022-07-14	0
Benin	2022-07-15	0
Benin	2022-07-16	0
Benin	2022-07-17	0
Benin	2022-07-18	0
Benin	2022-07-19	0
Benin	2022-07-20	0
Benin	2022-07-21	0
Benin	2022-07-22	0
Benin	2022-07-23	0
Benin	2022-07-24	0
Benin	2022-07-25	0
Benin	2022-07-26	0
Benin	2022-07-27	0
Benin	2022-07-28	0
Benin	2022-07-29	0
Benin	2022-07-30	0
Benin	2022-07-31	0
Benin	2022-08-01	0
Benin	2022-08-02	0
Benin	2022-08-03	0
Benin	2022-08-04	0
Benin	2022-08-05	0
Benin	2022-08-06	0
Benin	2022-08-07	0
Benin	2022-08-08	0
Benin	2022-08-09	0
Benin	2022-08-10	0
Benin	2022-08-11	0
Benin	2022-08-12	0
Benin	2022-08-13	0
Benin	2022-08-14	0
Benin	2022-08-15	0
Benin	2022-08-16	0
Benin	2022-08-17	0
Benin	2022-08-18	0
Benin	2022-08-19	0
Benin	2022-08-20	0
Benin	2022-08-21	0
Benin	2022-08-22	0
Benin	2022-08-23	0
Benin	2022-08-24	0
Benin	2022-08-25	0
Benin	2022-08-26	0
Benin	2022-08-27	0
Benin	2022-08-28	0
Benin	2022-08-29	0
Benin	2022-08-30	0
Benin	2022-08-31	0
Benin	2022-09-01	0
Benin	2022-09-02	0
Benin	2022-09-03	0
Benin	2022-09-04	0
Benin	2022-09-05	0
Benin	2022-09-06	0
Benin	2022-09-07	0
Benin	2022-09-08	0
Benin	2022-09-09	0
Benin	2022-09-10	0
Benin	2022-09-11	0
Benin	2022-09-12	0
Benin	2022-09-13	0
Benin	2022-09-14	0
Benin	2022-09-15	0
Benin	2022-09-16	0
Benin	2022-09-17	0
Benin	2022-09-18	0
Benin	2022-09-19	0
Benin	2022-09-20	0
Benin	2022-09-21	0
Benin	2022-09-22	0
Benin	2022-09-23	0
Benin	2022-09-24	0
Benin	2022-09-25	0
Benin	2022-09-26	0
Benin	2022-09-27	0
Benin	2022-09-28	0
Benin	2022-09-29	0
Benin	2022-09-30	0
Benin	2022-10-01	0
Benin	2022-10-02	0
Benin	2022-10-03	0
Benin	2022-10-04	0
Benin	2022-10-05	0
Benin	2022-10-06	0
Benin	2022-10-07	0
Benin	2022-10-08	0
Benin	2022-10-09	0
Benin	2022-10-10	0
Benin	2022-10-11	0
Benin	2022-10-12	0
Benin	2022-10-13	0
Benin	2022-10-14	0
Benin	2022-10-15	0
Benin	2022-10-16	0
Benin	2022-10-17	0
Benin	2022-10-18	0
Benin	2022-10-19	0
Benin	2022-10-20	0
Benin	2022-10-21	0
Benin	2022-10-22	0
Benin	2022-10-23	0
Benin	2022-10-24	0
Benin	2022-10-25	0
Benin	2022-10-26	0
Benin	2022-10-27	0
Benin	2022-10-28	0
Benin	2022-10-29	0
Benin	2022-10-30	0
Benin	2022-10-31	0
Benin	2022-11-01	0
Benin	2022-11-02	0
Benin	2022-11-03	0
Benin	2022-11-04	0
Benin	2022-11-05	0
Benin	2022-11-06	0
Benin	2022-11-07	0
Bermuda	2022-07-23	1
Bolivia	2022-08-03	1
Bolivia	2022-08-04	0
Bolivia	2022-08-05	2
Bolivia	2022-08-06	0
Bolivia	2022-08-07	0
Bolivia	2022-08-08	0
Bolivia	2022-08-09	2
Bolivia	2022-08-10	0
Bolivia	2022-08-11	1
Bolivia	2022-08-12	4
Bolivia	2022-08-13	1
Bolivia	2022-08-14	0
Bolivia	2022-08-15	0
Bolivia	2022-08-16	4
Bolivia	2022-08-17	6
Bolivia	2022-08-18	6
Bolivia	2022-08-19	4
Bolivia	2022-08-20	6
Bolivia	2022-08-21	0
Bolivia	2022-08-22	0
Bolivia	2022-08-23	5
Bolivia	2022-08-24	3
Bolivia	2022-08-25	0
Bolivia	2022-08-26	7
Bolivia	2022-08-27	3
Bolivia	2022-08-28	0
Bolivia	2022-08-29	0
Bolivia	2022-08-30	14
Bolivia	2022-08-31	4
Bolivia	2022-09-01	5
Bolivia	2022-09-02	1
Bolivia	2022-09-03	7
Bolivia	2022-09-04	0
Bolivia	2022-09-05	0
Bolivia	2022-09-06	3
Bolivia	2022-09-07	0
Bolivia	2022-09-08	8
Bolivia	2022-09-09	6
Bolivia	2022-09-10	0
Bolivia	2022-09-11	0
Bolivia	2022-09-12	0
Bolivia	2022-09-13	7
Bolivia	2022-09-14	11
Bolivia	2022-09-15	4
Bolivia	2022-09-16	4
Bolivia	2022-09-17	0
Bolivia	2022-09-18	0
Bolivia	2022-09-19	0
Bolivia	2022-09-20	16
Bolivia	2022-09-21	4
Bolivia	2022-09-22	6
Bolivia	2022-09-23	0
Bolivia	2022-09-24	9
Bolivia	2022-09-25	0
Bolivia	2022-09-26	0
Bolivia	2022-09-27	11
Bolivia	2022-09-28	5
Bolivia	2022-09-29	5
Bolivia	2022-09-30	0
Bolivia	2022-10-01	10
Bolivia	2022-10-02	0
Bolivia	2022-10-03	0
Bolivia	2022-10-04	5
Bolivia	2022-10-05	7
Bolivia	2022-10-06	3
Bolivia	2022-10-07	1
Bolivia	2022-10-08	4
Bolivia	2022-10-09	0
Bolivia	2022-10-10	0
Bolivia	2022-10-11	0
Bolivia	2022-10-12	4
Bolivia	2022-10-13	7
Bolivia	2022-10-14	2
Bolivia	2022-10-15	3
Bolivia	2022-10-16	0
Bolivia	2022-10-17	0
Bolivia	2022-10-18	3
Bolivia	2022-10-19	1
Bolivia	2022-10-20	1
Bolivia	2022-10-21	1
Bolivia	2022-10-22	2
Bolivia	2022-10-23	0
Bolivia	2022-10-24	0
Bolivia	2022-10-25	1
Bolivia	2022-10-26	0
Bolivia	2022-10-27	0
Bolivia	2022-10-28	0
Bolivia	2022-10-29	1
Bolivia	2022-10-30	0
Bolivia	2022-10-31	0
Bolivia	2022-11-01	0
Bolivia	2022-11-02	0
Bolivia	2022-11-03	1
Bosnia and Herzegovina	2022-07-14	0
Bosnia and Herzegovina	2022-07-15	0
Bosnia and Herzegovina	2022-07-16	0
Bosnia and Herzegovina	2022-07-17	0
Bosnia and Herzegovina	2022-07-18	0
Bosnia and Herzegovina	2022-07-19	1
Bosnia and Herzegovina	2022-07-20	0
Bosnia and Herzegovina	2022-07-21	0
Bosnia and Herzegovina	2022-07-22	0
Bosnia and Herzegovina	2022-07-23	0
Bosnia and Herzegovina	2022-07-24	0
Bosnia and Herzegovina	2022-07-25	0
Bosnia and Herzegovina	2022-07-26	0
Bosnia and Herzegovina	2022-07-27	0
Bosnia and Herzegovina	2022-07-28	0
Bosnia and Herzegovina	2022-07-29	0
Bosnia and Herzegovina	2022-07-30	0
Bosnia and Herzegovina	2022-07-31	0
Bosnia and Herzegovina	2022-08-01	0
Bosnia and Herzegovina	2022-08-02	0
Bosnia and Herzegovina	2022-08-03	0
Bosnia and Herzegovina	2022-08-04	0
Bosnia and Herzegovina	2022-08-05	0
Bosnia and Herzegovina	2022-08-06	0
Bosnia and Herzegovina	2022-08-07	0
Bosnia and Herzegovina	2022-08-08	0
Bosnia and Herzegovina	2022-08-09	0
Bosnia and Herzegovina	2022-08-10	0
Bosnia and Herzegovina	2022-08-11	0
Bosnia and Herzegovina	2022-08-12	0
Bosnia and Herzegovina	2022-08-13	0
Bosnia and Herzegovina	2022-08-14	2
Bosnia and Herzegovina	2022-08-15	0
Bosnia and Herzegovina	2022-08-16	0
Bosnia and Herzegovina	2022-08-17	0
Bosnia and Herzegovina	2022-08-18	0
Bosnia and Herzegovina	2022-08-19	0
Bosnia and Herzegovina	2022-08-20	0
Bosnia and Herzegovina	2022-08-21	0
Bosnia and Herzegovina	2022-08-22	0
Bosnia and Herzegovina	2022-08-23	0
Bosnia and Herzegovina	2022-08-24	0
Bosnia and Herzegovina	2022-08-25	0
Bosnia and Herzegovina	2022-08-26	0
Bosnia and Herzegovina	2022-08-27	0
Bosnia and Herzegovina	2022-08-28	0
Bosnia and Herzegovina	2022-08-29	0
Bosnia and Herzegovina	2022-08-30	0
Bosnia and Herzegovina	2022-08-31	0
Bosnia and Herzegovina	2022-09-01	0
Bosnia and Herzegovina	2022-09-02	0
Bosnia and Herzegovina	2022-09-03	0
Bosnia and Herzegovina	2022-09-04	0
Bosnia and Herzegovina	2022-09-05	0
Bosnia and Herzegovina	2022-09-06	0
Bosnia and Herzegovina	2022-09-07	0
Bosnia and Herzegovina	2022-09-08	0
Bosnia and Herzegovina	2022-09-09	0
Bosnia and Herzegovina	2022-09-10	0
Bosnia and Herzegovina	2022-09-11	0
Bosnia and Herzegovina	2022-09-12	0
Bosnia and Herzegovina	2022-09-13	0
Bosnia and Herzegovina	2022-09-14	0
Bosnia and Herzegovina	2022-09-15	0
Bosnia and Herzegovina	2022-09-16	0
Bosnia and Herzegovina	2022-09-17	0
Bosnia and Herzegovina	2022-09-18	0
Bosnia and Herzegovina	2022-09-19	0
Bosnia and Herzegovina	2022-09-20	0
Bosnia and Herzegovina	2022-09-21	0
Bosnia and Herzegovina	2022-09-22	0
Bosnia and Herzegovina	2022-09-23	0
Bosnia and Herzegovina	2022-09-24	0
Bosnia and Herzegovina	2022-09-25	0
Bosnia and Herzegovina	2022-09-26	2
Bosnia and Herzegovina	2022-09-27	0
Bosnia and Herzegovina	2022-09-28	0
Bosnia and Herzegovina	2022-09-29	0
Bosnia and Herzegovina	2022-09-30	0
Bosnia and Herzegovina	2022-10-01	0
Bosnia and Herzegovina	2022-10-02	0
Bosnia and Herzegovina	2022-10-03	0
Bosnia and Herzegovina	2022-10-04	0
Bosnia and Herzegovina	2022-10-05	1
Bosnia and Herzegovina	2022-10-06	0
Bosnia and Herzegovina	2022-10-07	0
Bosnia and Herzegovina	2022-10-08	0
Bosnia and Herzegovina	2022-10-09	0
Bosnia and Herzegovina	2022-10-10	0
Bosnia and Herzegovina	2022-10-11	0
Bosnia and Herzegovina	2022-10-12	3
Bosnia and Herzegovina	2022-10-13	0
Bosnia and Herzegovina	2022-10-14	0
Bosnia and Herzegovina	2022-10-15	0
Bosnia and Herzegovina	2022-10-16	0
Bosnia and Herzegovina	2022-10-17	0
Bosnia and Herzegovina	2022-10-18	0
Bosnia and Herzegovina	2022-10-19	0
Bosnia and Herzegovina	2022-10-20	0
Bosnia and Herzegovina	2022-10-21	0
Bosnia and Herzegovina	2022-10-22	0
Bosnia and Herzegovina	2022-10-23	0
Bosnia and Herzegovina	2022-10-24	0
Bosnia and Herzegovina	2022-10-25	0
Bosnia and Herzegovina	2022-10-26	0
Bosnia and Herzegovina	2022-10-27	0
Bosnia and Herzegovina	2022-10-28	0
Bosnia and Herzegovina	2022-10-29	0
Bosnia and Herzegovina	2022-10-30	0
Bosnia and Herzegovina	2022-10-31	0
Bosnia and Herzegovina	2022-11-01	0
Bosnia and Herzegovina	2022-11-02	0
Bosnia and Herzegovina	2022-11-03	0
Bosnia and Herzegovina	2022-11-04	0
Brazil	2022-06-10	1
Brazil	2022-06-11	0
Brazil	2022-06-12	0
Brazil	2022-06-13	1
Brazil	2022-06-14	1
Brazil	2022-06-15	0
Brazil	2022-06-16	2
Brazil	2022-06-17	1
Brazil	2022-06-18	1
Brazil	2022-06-19	0
Brazil	2022-06-20	1
Brazil	2022-06-21	0
Brazil	2022-06-22	1
Brazil	2022-06-23	2
Brazil	2022-06-24	0
Brazil	2022-06-25	6
Brazil	2022-06-26	2
Brazil	2022-06-27	1
Brazil	2022-06-28	0
Brazil	2022-06-29	0
Brazil	2022-06-30	16
Brazil	2022-07-01	2
Brazil	2022-07-02	20
Brazil	2022-07-03	5
Brazil	2022-07-04	12
Brazil	2022-07-05	3
Brazil	2022-07-06	0
Brazil	2022-07-07	28
Brazil	2022-07-08	36
Brazil	2022-07-09	63
Brazil	2022-07-10	0
Brazil	2022-07-11	13
Brazil	2022-07-12	1
Brazil	2022-07-13	0
Brazil	2022-07-14	9
Brazil	2022-07-15	82
Brazil	2022-07-16	0
Brazil	2022-07-17	74
Brazil	2022-07-18	0
Brazil	2022-07-19	0
Brazil	2022-07-20	0
Brazil	2022-07-21	0
Brazil	2022-07-22	208
Brazil	2022-07-23	0
Brazil	2022-07-24	0
Brazil	2022-07-25	0
Brazil	2022-07-26	104
Brazil	2022-07-27	0
Brazil	2022-07-28	0
Brazil	2022-07-29	282
Brazil	2022-07-30	0
Brazil	2022-07-31	0
Brazil	2022-08-01	0
Brazil	2022-08-02	391
Brazil	2022-08-03	105
Brazil	2022-08-04	0
Brazil	2022-08-05	0
Brazil	2022-08-06	247
Brazil	2022-08-07	0
Brazil	2022-08-08	0
Brazil	2022-08-09	410
Brazil	2022-08-10	162
Brazil	2022-08-11	122
Brazil	2022-08-12	43
Brazil	2022-08-13	126
Brazil	2022-08-14	0
Brazil	2022-08-15	265
Brazil	2022-08-16	44
Brazil	2022-08-17	92
Brazil	2022-08-18	199
Brazil	2022-08-19	175
Brazil	2022-08-20	91
Brazil	2022-08-21	0
Brazil	2022-08-22	0
Brazil	2022-08-23	338
Brazil	2022-08-24	108
Brazil	2022-08-25	88
Brazil	2022-08-26	0
Brazil	2022-08-27	232
Brazil	2022-08-28	256
Brazil	2022-08-29	0
Brazil	2022-08-30	21
Brazil	2022-08-31	200
Brazil	2022-09-01	183
Brazil	2022-09-02	161
Brazil	2022-09-03	160
Brazil	2022-09-04	0
Brazil	2022-09-05	0
Brazil	2022-09-06	212
Brazil	2022-09-07	116
Brazil	2022-09-08	167
Brazil	2022-09-09	34
Brazil	2022-09-10	0
Brazil	2022-09-11	245
Brazil	2022-09-12	62
Brazil	2022-09-13	0
Brazil	2022-09-14	96
Brazil	2022-09-15	117
Brazil	2022-09-16	202
Brazil	2022-09-17	201
Brazil	2022-09-18	158
Brazil	2022-09-19	62
Brazil	2022-09-20	0
Brazil	2022-09-21	150
Brazil	2022-09-22	96
Brazil	2022-09-23	90
Brazil	2022-09-24	95
Brazil	2022-09-25	118
Brazil	2022-09-26	27
Brazil	2022-09-27	0
Brazil	2022-09-28	89
Brazil	2022-09-29	90
Brazil	2022-09-30	63
Brazil	2022-10-01	117
Brazil	2022-10-02	65
Brazil	2022-10-03	0
Brazil	2022-10-04	0
Brazil	2022-10-05	160
Brazil	2022-10-06	118
Brazil	2022-10-07	60
Brazil	2022-10-08	63
Brazil	2022-10-09	70
Brazil	2022-10-10	0
Brazil	2022-10-11	0
Brazil	2022-10-12	121
Brazil	2022-10-13	60
Brazil	2022-10-14	22
Brazil	2022-10-15	78
Brazil	2022-10-16	31
Brazil	2022-10-17	0
Brazil	2022-10-18	0
Brazil	2022-10-19	73
Brazil	2022-10-20	53
Brazil	2022-10-21	82
Brazil	2022-10-22	30
Brazil	2022-10-23	88
Brazil	2022-10-24	0
Brazil	2022-10-25	0
Brazil	2022-10-26	48
Brazil	2022-10-27	19
Brazil	2022-10-28	25
Brazil	2022-10-29	92
Brazil	2022-10-30	21
Brazil	2022-10-31	0
Brazil	2022-11-01	0
Brazil	2022-11-02	43
Brazil	2022-11-03	34
Brazil	2022-11-04	13
Brazil	2022-11-05	39
Bulgaria	2022-06-23	2
Bulgaria	2022-06-24	0
Bulgaria	2022-06-25	0
Bulgaria	2022-06-26	0
Bulgaria	2022-06-27	0
Bulgaria	2022-06-28	0
Bulgaria	2022-06-29	0
Bulgaria	2022-06-30	1
Bulgaria	2022-07-01	0
Bulgaria	2022-07-02	0
Bulgaria	2022-07-03	0
Bulgaria	2022-07-04	0
Bulgaria	2022-07-05	0
Bulgaria	2022-07-06	0
Bulgaria	2022-07-07	0
Bulgaria	2022-07-08	0
Bulgaria	2022-07-09	0
Bulgaria	2022-07-10	0
Bulgaria	2022-07-11	0
Bulgaria	2022-07-12	0
Bulgaria	2022-07-13	0
Bulgaria	2022-07-14	0
Bulgaria	2022-07-15	0
Bulgaria	2022-07-16	0
Bulgaria	2022-07-17	0
Bulgaria	2022-07-18	0
Bulgaria	2022-07-19	0
Bulgaria	2022-07-20	0
Bulgaria	2022-07-21	0
Bulgaria	2022-07-22	0
Bulgaria	2022-07-23	0
Bulgaria	2022-07-24	0
Bulgaria	2022-07-25	1
Bulgaria	2022-07-26	0
Bulgaria	2022-07-27	0
Bulgaria	2022-07-28	0
Bulgaria	2022-07-29	0
Bulgaria	2022-07-30	0
Bulgaria	2022-07-31	0
Bulgaria	2022-08-01	0
Bulgaria	2022-08-02	0
Bulgaria	2022-08-03	0
Bulgaria	2022-08-04	0
Bulgaria	2022-08-05	0
Bulgaria	2022-08-06	0
Bulgaria	2022-08-07	0
Bulgaria	2022-08-08	0
Bulgaria	2022-08-09	0
Bulgaria	2022-08-10	0
Bulgaria	2022-08-11	0
Bulgaria	2022-08-12	0
Bulgaria	2022-08-13	0
Bulgaria	2022-08-14	0
Bulgaria	2022-08-15	0
Bulgaria	2022-08-16	0
Bulgaria	2022-08-17	0
Bulgaria	2022-08-18	0
Bulgaria	2022-08-19	0
Bulgaria	2022-08-20	0
Bulgaria	2022-08-21	0
Bulgaria	2022-08-22	0
Bulgaria	2022-08-23	0
Bulgaria	2022-08-24	0
Bulgaria	2022-08-25	0
Bulgaria	2022-08-26	0
Bulgaria	2022-08-27	0
Bulgaria	2022-08-28	0
Bulgaria	2022-08-29	0
Bulgaria	2022-08-30	0
Bulgaria	2022-08-31	0
Bulgaria	2022-09-01	0
Bulgaria	2022-09-02	0
Bulgaria	2022-09-03	0
Bulgaria	2022-09-04	0
Bulgaria	2022-09-05	0
Bulgaria	2022-09-06	1
Bulgaria	2022-09-07	0
Bulgaria	2022-09-08	0
Bulgaria	2022-09-09	0
Bulgaria	2022-09-10	0
Bulgaria	2022-09-11	0
Bulgaria	2022-09-12	0
Bulgaria	2022-09-13	1
Bulgaria	2022-09-14	0
Bulgaria	2022-09-15	0
Bulgaria	2022-09-16	0
Bulgaria	2022-09-17	0
Bulgaria	2022-09-18	0
Bulgaria	2022-09-19	0
Bulgaria	2022-09-20	0
Bulgaria	2022-09-21	0
Bulgaria	2022-09-22	0
Bulgaria	2022-09-23	0
Bulgaria	2022-09-24	0
Bulgaria	2022-09-25	0
Bulgaria	2022-09-26	0
Bulgaria	2022-09-27	0
Bulgaria	2022-09-28	0
Bulgaria	2022-09-29	0
Bulgaria	2022-09-30	0
Bulgaria	2022-10-01	0
Bulgaria	2022-10-02	0
Bulgaria	2022-10-03	0
Bulgaria	2022-10-04	0
Bulgaria	2022-10-05	0
Bulgaria	2022-10-06	0
Bulgaria	2022-10-07	0
Bulgaria	2022-10-08	0
Bulgaria	2022-10-09	0
Bulgaria	2022-10-10	0
Bulgaria	2022-10-11	0
Bulgaria	2022-10-12	0
Bulgaria	2022-10-13	0
Bulgaria	2022-10-14	0
Bulgaria	2022-10-15	0
Bulgaria	2022-10-16	0
Bulgaria	2022-10-17	0
Bulgaria	2022-10-18	0
Bulgaria	2022-10-19	0
Bulgaria	2022-10-20	0
Bulgaria	2022-10-21	0
Bulgaria	2022-10-22	0
Bulgaria	2022-10-23	0
Bulgaria	2022-10-24	0
Bulgaria	2022-10-25	0
Bulgaria	2022-10-26	0
Bulgaria	2022-10-27	0
Bulgaria	2022-10-28	0
Bulgaria	2022-10-29	0
Bulgaria	2022-10-30	0
Bulgaria	2022-10-31	0
Bulgaria	2022-11-01	0
Bulgaria	2022-11-02	0
Bulgaria	2022-11-03	0
Bulgaria	2022-11-04	0
Cameroon	2022-06-13	3
Cameroon	2022-06-14	0
Cameroon	2022-06-15	0
Cameroon	2022-06-16	0
Cameroon	2022-06-17	0
Cameroon	2022-06-18	0
Cameroon	2022-06-19	0
Cameroon	2022-06-20	0
Cameroon	2022-06-21	0
Cameroon	2022-06-22	0
Cameroon	2022-06-23	0
Cameroon	2022-06-24	0
Cameroon	2022-06-25	0
Cameroon	2022-06-26	0
Cameroon	2022-06-27	0
Cameroon	2022-06-28	0
Cameroon	2022-06-29	0
Cameroon	2022-06-30	0
Cameroon	2022-07-01	0
Cameroon	2022-07-02	0
Cameroon	2022-07-03	1
Cameroon	2022-07-04	0
Cameroon	2022-07-05	0
Cameroon	2022-07-06	0
Cameroon	2022-07-07	0
Cameroon	2022-07-08	0
Cameroon	2022-07-09	0
Cameroon	2022-07-10	0
Cameroon	2022-07-11	0
Cameroon	2022-07-12	3
Cameroon	2022-07-13	0
Cameroon	2022-07-14	0
Cameroon	2022-07-15	0
Cameroon	2022-07-16	0
Cameroon	2022-07-17	0
Cameroon	2022-07-18	0
Cameroon	2022-07-19	0
Cameroon	2022-07-20	0
Cameroon	2022-07-21	0
Cameroon	2022-07-22	0
Cameroon	2022-07-23	0
Cameroon	2022-07-24	0
Cameroon	2022-07-25	0
Cameroon	2022-07-26	0
Cameroon	2022-07-27	0
Cameroon	2022-07-28	0
Cameroon	2022-07-29	0
Cameroon	2022-07-30	0
Cameroon	2022-07-31	0
Cameroon	2022-08-01	0
Cameroon	2022-08-02	0
Cameroon	2022-08-03	0
Cameroon	2022-08-04	0
Cameroon	2022-08-05	0
Cameroon	2022-08-06	0
Cameroon	2022-08-07	0
Cameroon	2022-08-08	0
Cameroon	2022-08-09	0
Cameroon	2022-08-10	0
Cameroon	2022-08-11	0
Cameroon	2022-08-12	0
Cameroon	2022-08-13	0
Cameroon	2022-08-14	0
Cameroon	2022-08-15	0
Cameroon	2022-08-16	0
Cameroon	2022-08-17	0
Cameroon	2022-08-18	0
Cameroon	2022-08-19	0
Cameroon	2022-08-20	0
Cameroon	2022-08-21	0
Cameroon	2022-08-22	0
Cameroon	2022-08-23	0
Cameroon	2022-08-24	0
Cameroon	2022-08-25	0
Cameroon	2022-08-26	0
Cameroon	2022-08-27	0
Cameroon	2022-08-28	0
Cameroon	2022-08-29	0
Cameroon	2022-08-30	0
Cameroon	2022-08-31	0
Cameroon	2022-09-01	0
Cameroon	2022-09-02	0
Cameroon	2022-09-03	0
Cameroon	2022-09-04	0
Cameroon	2022-09-05	0
Cameroon	2022-09-06	0
Cameroon	2022-09-07	0
Cameroon	2022-09-08	0
Cameroon	2022-09-09	0
Cameroon	2022-09-10	0
Cameroon	2022-09-11	0
Cameroon	2022-09-12	0
Cameroon	2022-09-13	0
Cameroon	2022-09-14	0
Cameroon	2022-09-15	0
Cameroon	2022-09-16	0
Cameroon	2022-09-17	0
Cameroon	2022-09-18	0
Cameroon	2022-09-19	0
Cameroon	2022-09-20	0
Cameroon	2022-09-21	1
Cameroon	2022-09-22	0
Cameroon	2022-09-23	0
Cameroon	2022-09-24	0
Cameroon	2022-09-25	0
Cameroon	2022-09-26	0
Cameroon	2022-09-27	0
Cameroon	2022-09-28	0
Cameroon	2022-09-29	0
Cameroon	2022-09-30	0
Cameroon	2022-10-01	0
Cameroon	2022-10-02	0
Cameroon	2022-10-03	0
Cameroon	2022-10-04	0
Cameroon	2022-10-05	0
Cameroon	2022-10-06	0
Cameroon	2022-10-07	0
Cameroon	2022-10-08	0
Cameroon	2022-10-09	0
Cameroon	2022-10-10	0
Cameroon	2022-10-11	0
Cameroon	2022-10-12	0
Cameroon	2022-10-13	0
Cameroon	2022-10-14	0
Cameroon	2022-10-15	0
Cameroon	2022-10-16	0
Cameroon	2022-10-17	0
Cameroon	2022-10-18	0
Cameroon	2022-10-19	0
Cameroon	2022-10-20	2
Cameroon	2022-10-21	0
Cameroon	2022-10-22	0
Cameroon	2022-10-23	0
Cameroon	2022-10-24	0
Cameroon	2022-10-25	0
Cameroon	2022-10-26	0
Cameroon	2022-10-27	2
Cameroon	2022-10-28	0
Cameroon	2022-10-29	0
Cameroon	2022-10-30	0
Cameroon	2022-10-31	0
Cameroon	2022-11-01	0
Cameroon	2022-11-02	0
Cameroon	2022-11-03	0
Cameroon	2022-11-04	0
Cameroon	2022-11-05	0
Cameroon	2022-11-06	0
Cameroon	2022-11-07	0
Canada	2022-06-03	57
Canada	2022-06-04	20
Canada	2022-06-05	0
Canada	2022-06-06	0
Canada	2022-06-07	0
Canada	2022-06-08	4
Canada	2022-06-09	20
Canada	2022-06-10	9
Canada	2022-06-11	2
Canada	2022-06-12	0
Canada	2022-06-13	0
Canada	2022-06-14	0
Canada	2022-06-15	42
Canada	2022-06-16	5
Canada	2022-06-17	9
Canada	2022-06-18	1
Canada	2022-06-19	8
Canada	2022-06-20	0
Canada	2022-06-21	0
Canada	2022-06-22	3
Canada	2022-06-23	31
Canada	2022-06-24	13
Canada	2022-06-25	11
Canada	2022-06-26	0
Canada	2022-06-27	0
Canada	2022-06-28	1
Canada	2022-06-29	39
Canada	2022-06-30	3
Canada	2022-07-01	9
Canada	2022-07-02	0
Canada	2022-07-03	0
Canada	2022-07-04	0
Canada	2022-07-05	13
Canada	2022-07-06	58
Canada	2022-07-07	0
Canada	2022-07-08	12
Canada	2022-07-09	5
Canada	2022-07-10	0
Canada	2022-07-11	0
Canada	2022-07-12	0
Canada	2022-07-13	102
Canada	2022-07-14	0
Canada	2022-07-15	15
Canada	2022-07-16	47
Canada	2022-07-17	0
Canada	2022-07-18	0
Canada	2022-07-19	0
Canada	2022-07-20	65
Canada	2022-07-21	0
Canada	2022-07-22	11
Canada	2022-07-23	66
Canada	2022-07-24	0
Canada	2022-07-25	0
Canada	2022-07-26	0
Canada	2022-07-27	63
Canada	2022-07-28	1
Canada	2022-07-29	16
Canada	2022-07-30	42
Canada	2022-07-31	0
Canada	2022-08-01	0
Canada	2022-08-02	0
Canada	2022-08-03	0
Canada	2022-08-04	87
Canada	2022-08-05	0
Canada	2022-08-06	67
Canada	2022-08-07	0
Canada	2022-08-08	0
Canada	2022-08-09	0
Canada	2022-08-10	33
Canada	2022-08-11	18
Canada	2022-08-12	4
Canada	2022-08-13	47
Canada	2022-08-14	0
Canada	2022-08-15	0
Canada	2022-08-16	0
Canada	2022-08-17	0
Canada	2022-08-18	32
Canada	2022-08-19	21
Canada	2022-08-20	56
Canada	2022-08-21	0
Canada	2022-08-22	0
Canada	2022-08-23	0
Canada	2022-08-24	0
Canada	2022-08-25	38
Canada	2022-08-26	0
Canada	2022-08-27	22
Canada	2022-08-28	0
Canada	2022-08-29	0
Canada	2022-08-30	0
Canada	2022-08-31	0
Canada	2022-09-01	0
Canada	2022-09-02	23
Canada	2022-09-03	38
Canada	2022-09-04	0
Canada	2022-09-05	0
Canada	2022-09-06	0
Canada	2022-09-07	0
Canada	2022-09-08	28
Canada	2022-09-09	0
Canada	2022-09-10	4
Canada	2022-09-11	0
Canada	2022-09-12	0
Canada	2022-09-13	0
Canada	2022-09-14	0
Canada	2022-09-15	17
Canada	2022-09-16	0
Canada	2022-09-17	25
Canada	2022-09-18	0
Canada	2022-09-19	0
Canada	2022-09-20	0
Canada	2022-09-21	0
Canada	2022-09-22	16
Canada	2022-09-23	0
Canada	2022-09-24	10
Canada	2022-09-25	0
Canada	2022-09-26	0
Canada	2022-09-27	0
Canada	2022-09-28	0
Canada	2022-09-29	7
Canada	2022-09-30	0
Canada	2022-10-01	0
Canada	2022-10-02	0
Canada	2022-10-03	0
Canada	2022-10-04	4
Canada	2022-10-05	0
Canada	2022-10-06	0
Canada	2022-10-07	6
Canada	2022-10-08	5
Canada	2022-10-09	0
Canada	2022-10-10	0
Canada	2022-10-11	0
Canada	2022-10-12	0
Canada	2022-10-13	0
Canada	2022-10-14	0
Canada	2022-10-15	0
Canada	2022-10-16	0
Canada	2022-10-17	0
Canada	2022-10-18	0
Canada	2022-10-19	0
Canada	2022-10-20	0
Canada	2022-10-21	0
Canada	2022-10-22	26
Canada	2022-10-23	0
Canada	2022-10-24	0
Canada	2022-10-25	0
Canada	2022-10-26	0
Canada	2022-10-27	0
Canada	2022-10-28	0
Canada	2022-10-29	0
Canada	2022-10-30	0
Canada	2022-10-31	0
Canada	2022-11-01	0
Canada	2022-11-02	0
Canada	2022-11-03	0
Canada	2022-11-04	0
Canada	2022-11-05	9
Central African Republic	2022-05-01	0
Central African Republic	2022-05-02	0
Central African Republic	2022-05-03	0
Central African Republic	2022-05-04	0
Central African Republic	2022-05-05	0
Central African Republic	2022-05-06	0
Central African Republic	2022-05-07	0
Central African Republic	2022-05-08	0
Central African Republic	2022-05-09	0
Central African Republic	2022-05-10	0
Central African Republic	2022-05-11	0
Central African Republic	2022-05-12	0
Central African Republic	2022-05-13	0
Central African Republic	2022-05-14	0
Central African Republic	2022-05-15	0
Central African Republic	2022-05-16	0
Central African Republic	2022-05-17	0
Central African Republic	2022-05-18	0
Central African Republic	2022-05-19	0
Central African Republic	2022-05-20	0
Central African Republic	2022-05-21	0
Central African Republic	2022-05-22	0
Central African Republic	2022-05-23	0
Central African Republic	2022-05-24	0
Central African Republic	2022-05-25	0
Central African Republic	2022-05-26	0
Central African Republic	2022-05-27	0
Central African Republic	2022-05-28	0
Central African Republic	2022-05-29	0
Central African Republic	2022-05-30	0
Central African Republic	2022-05-31	0
Central African Republic	2022-06-01	0
Central African Republic	2022-06-02	0
Central African Republic	2022-06-03	0
Central African Republic	2022-06-04	0
Central African Republic	2022-06-05	0
Central African Republic	2022-06-06	0
Central African Republic	2022-06-07	0
Central African Republic	2022-06-08	0
Central African Republic	2022-06-09	0
Central African Republic	2022-06-10	0
Central African Republic	2022-06-11	0
Central African Republic	2022-06-12	0
Central African Republic	2022-06-13	0
Central African Republic	2022-06-14	0
Central African Republic	2022-06-15	0
Central African Republic	2022-06-16	0
Central African Republic	2022-06-17	0
Central African Republic	2022-06-18	0
Central African Republic	2022-06-19	0
Central African Republic	2022-06-20	0
Central African Republic	2022-06-21	0
Central African Republic	2022-06-22	0
Central African Republic	2022-06-23	0
Central African Republic	2022-06-24	0
Central African Republic	2022-06-25	0
Central African Republic	2022-06-26	0
Central African Republic	2022-06-27	0
Central African Republic	2022-06-28	0
Central African Republic	2022-06-29	0
Central African Republic	2022-06-30	0
Central African Republic	2022-07-01	0
Central African Republic	2022-07-02	0
Central African Republic	2022-07-03	1
Central African Republic	2022-07-04	0
Central African Republic	2022-07-05	0
Central African Republic	2022-07-06	0
Central African Republic	2022-07-07	0
Central African Republic	2022-07-08	0
Central African Republic	2022-07-09	0
Central African Republic	2022-07-10	0
Central African Republic	2022-07-11	0
Central African Republic	2022-07-12	0
Central African Republic	2022-07-13	0
Central African Republic	2022-07-14	0
Central African Republic	2022-07-15	0
Central African Republic	2022-07-16	0
Central African Republic	2022-07-17	0
Central African Republic	2022-07-18	0
Central African Republic	2022-07-19	0
Central African Republic	2022-07-20	0
Central African Republic	2022-07-21	0
Central African Republic	2022-07-22	0
Central African Republic	2022-07-23	0
Central African Republic	2022-07-24	0
Central African Republic	2022-07-25	0
Central African Republic	2022-07-26	0
Central African Republic	2022-07-27	0
Central African Republic	2022-07-28	0
Central African Republic	2022-07-29	0
Central African Republic	2022-07-30	0
Central African Republic	2022-07-31	0
Central African Republic	2022-08-01	0
Central African Republic	2022-08-02	0
Central African Republic	2022-08-03	0
Central African Republic	2022-08-04	0
Central African Republic	2022-08-05	0
Central African Republic	2022-08-06	0
Central African Republic	2022-08-07	0
Central African Republic	2022-08-08	0
Central African Republic	2022-08-09	0
Central African Republic	2022-08-10	0
Central African Republic	2022-08-11	0
Central African Republic	2022-08-12	0
Central African Republic	2022-08-13	0
Central African Republic	2022-08-14	0
Central African Republic	2022-08-15	0
Central African Republic	2022-08-16	0
Central African Republic	2022-08-17	0
Central African Republic	2022-08-18	0
Central African Republic	2022-08-19	0
Central African Republic	2022-08-20	0
Central African Republic	2022-08-21	0
Central African Republic	2022-08-22	0
Central African Republic	2022-08-23	0
Central African Republic	2022-08-24	0
Central African Republic	2022-08-25	0
Central African Republic	2022-08-26	0
Central African Republic	2022-08-27	0
Central African Republic	2022-08-28	0
Central African Republic	2022-08-29	0
Central African Republic	2022-08-30	0
Central African Republic	2022-08-31	0
Central African Republic	2022-09-01	5
Central African Republic	2022-09-02	0
Central African Republic	2022-09-03	0
Central African Republic	2022-09-04	0
Central African Republic	2022-09-05	0
Central African Republic	2022-09-06	0
Central African Republic	2022-09-07	0
Central African Republic	2022-09-08	0
Central African Republic	2022-09-09	0
Central African Republic	2022-09-10	0
Central African Republic	2022-09-11	0
Central African Republic	2022-09-12	0
Central African Republic	2022-09-13	0
Central African Republic	2022-09-14	0
Central African Republic	2022-09-15	0
Central African Republic	2022-09-16	0
Central African Republic	2022-09-17	0
Central African Republic	2022-09-18	0
Central African Republic	2022-09-19	0
Central African Republic	2022-09-20	0
Central African Republic	2022-09-21	0
Central African Republic	2022-09-22	0
Central African Republic	2022-09-23	0
Central African Republic	2022-09-24	0
Central African Republic	2022-09-25	0
Central African Republic	2022-09-26	0
Central African Republic	2022-09-27	0
Central African Republic	2022-09-28	0
Central African Republic	2022-09-29	1
Central African Republic	2022-09-30	0
Central African Republic	2022-10-01	0
Central African Republic	2022-10-02	0
Central African Republic	2022-10-03	0
Central African Republic	2022-10-04	0
Central African Republic	2022-10-05	0
Central African Republic	2022-10-06	1
Central African Republic	2022-10-07	0
Central African Republic	2022-10-08	0
Central African Republic	2022-10-09	0
Central African Republic	2022-10-10	0
Central African Republic	2022-10-11	0
Central African Republic	2022-10-12	0
Central African Republic	2022-10-13	0
Central African Republic	2022-10-14	0
Central African Republic	2022-10-15	0
Central African Republic	2022-10-16	0
Central African Republic	2022-10-17	0
Central African Republic	2022-10-18	0
Central African Republic	2022-10-19	0
Central African Republic	2022-10-20	1
Central African Republic	2022-10-21	0
Central African Republic	2022-10-22	0
Central African Republic	2022-10-23	0
Central African Republic	2022-10-24	0
Central African Republic	2022-10-25	0
Central African Republic	2022-10-26	0
Central African Republic	2022-10-27	0
Central African Republic	2022-10-28	0
Central African Republic	2022-10-29	0
Central African Republic	2022-10-30	0
Central African Republic	2022-10-31	0
Central African Republic	2022-11-01	0
Central African Republic	2022-11-02	0
Central African Republic	2022-11-03	1
Central African Republic	2022-11-04	0
Central African Republic	2022-11-05	0
Central African Republic	2022-11-06	0
Central African Republic	2022-11-07	0
Chile	2022-06-18	1
Chile	2022-06-19	0
Chile	2022-06-20	0
Chile	2022-06-21	0
Chile	2022-06-22	1
Chile	2022-06-23	1
Chile	2022-06-24	0
Chile	2022-06-25	0
Chile	2022-06-26	0
Chile	2022-06-27	0
Chile	2022-06-28	3
Chile	2022-06-29	0
Chile	2022-06-30	0
Chile	2022-07-01	0
Chile	2022-07-02	0
Chile	2022-07-03	0
Chile	2022-07-04	0
Chile	2022-07-05	2
Chile	2022-07-06	0
Chile	2022-07-07	0
Chile	2022-07-08	0
Chile	2022-07-09	5
Chile	2022-07-10	0
Chile	2022-07-11	0
Chile	2022-07-12	0
Chile	2022-07-13	0
Chile	2022-07-14	3
Chile	2022-07-15	0
Chile	2022-07-16	0
Chile	2022-07-17	0
Chile	2022-07-18	0
Chile	2022-07-19	4
Chile	2022-07-20	0
Chile	2022-07-21	0
Chile	2022-07-22	0
Chile	2022-07-23	0
Chile	2022-07-24	0
[truncated: 11,393 more rows]
