# Supplementary material for: Association between Global Monkeypox Cases and Meteorological Factors
Source: Int J Environ Res Public Health. 2022 Nov 24;19(23):15638. doi: 10.3390/ijerph192315638 (PMC9740470; doi:10.3390/ijerph192315638)
Supplement: Supplementary file 1 [file ijerph-19-15638-s001.zip › SD2.xlsx]

## Sheet: Sheet1
location	Latitude	Longitude	date	T2M	T2MDEW	RH2M	PRECTOTCORR	PS	WS2M
Argentina	-25.2744	33.7751	2022-05-06	13.88	6.85	67.25	0	101.11	1.18
Argentina	-25.2744	33.7751	2022-05-07	15.91	9	66.5	0	100.69	3.15
Argentina	-25.2744	33.7751	2022-05-08	16.44	9.87	69.56	0.08	100.53	3.2
Argentina	-25.2744	33.7751	2022-05-09	12.88	5.69	66.69	0.04	101.2	1.84
Argentina	-25.2744	33.7751	2022-05-10	11.07	6.3	75.12	0	101.21	1.92
Argentina	-25.2744	33.7751	2022-05-11	10.3	5.9	77	0.18	101.34	1.48
Argentina	-25.2744	33.7751	2022-05-12	11.37	8.79	84.38	21.62	100.62	4.36
Argentina	-25.2744	33.7751	2022-05-13	10.08	4.12	70	0.1	100.82	2.99
Argentina	-25.2744	33.7751	2022-05-14	7.47	0.27	62.19	0	101.31	2.39
Argentina	-25.2744	33.7751	2022-05-15	7.24	2.14	72	0.1	101.77	3.76
Argentina	-25.2744	33.7751	2022-05-16	9.15	6.04	81.81	0.36	102.22	3.44
Argentina	-25.2744	33.7751	2022-05-17	6.16	2.7	80.69	0.02	102.32	1.6
Argentina	-25.2744	33.7751	2022-05-18	4.59	1.56	83.31	0.06	101.74	2.17
Argentina	-25.2744	33.7751	2022-05-19	6.65	1.34	72.75	0.01	100.84	3.16
Argentina	-25.2744	33.7751	2022-05-20	9.15	2.15	65	0	100.45	2.38
Argentina	-25.2744	33.7751	2022-05-21	10.08	2.41	61.81	0	101.03	2.67
Argentina	-25.2744	33.7751	2022-05-22	10.33	4.05	65.81	1.54	100.49	3.09
Argentina	-25.2744	33.7751	2022-05-23	6.38	2.14	75.5	1.12	100.72	2.34
Argentina	-25.2744	33.7751	2022-05-24	6.97	1.98	73.5	0.83	100.69	2.82
Argentina	-25.2744	33.7751	2022-05-25	5.9	-2.08	59.19	0.03	101.63	2.12
Argentina	-25.2744	33.7751	2022-05-26	3.58	-1.02	73.88	0.71	101.57	1.83
Argentina	-25.2744	33.7751	2022-05-27	4.07	0.25	78.44	0.07	101.19	1.27
Argentina	-25.2744	33.7751	2022-05-28	3.51	-2.93	66.25	0	100.67	2.21
Argentina	-25.2744	33.7751	2022-05-29	2.05	-3.63	70.38	0	100.92	2.88
Argentina	-25.2744	33.7751	2022-05-30	2.43	-1.95	74.38	0.01	101.37	2.44
Argentina	-25.2744	33.7751	2022-05-31	2.34	-3.74	67.19	0	101.28	1.67
Argentina	-25.2744	33.7751	2022-06-01	2.77	-2.95	68.5	0	101.43	1.36
Argentina	-25.2744	33.7751	2022-06-02	3.8	0.12	79.94	0.13	101.49	0.98
Argentina	-25.2744	33.7751	2022-06-03	5.65	1.76	77.62	0.01	101.11	4.23
Argentina	-25.2744	33.7751	2022-06-04	7.36	2.92	74.25	0.02	100.67	3.45
Argentina	-25.2744	33.7751	2022-06-05	8.71	4.94	79.19	0.07	100.73	1.73
Argentina	-25.2744	33.7751	2022-06-06	10.19	5.54	75.25	0.01	100.52	2.25
Argentina	-25.2744	33.7751	2022-06-07	10.69	5.67	74.25	0.01	100.26	2.74
Argentina	-25.2744	33.7751	2022-06-08	9.63	4.98	75.94	0	100.54	2.01
Argentina	-25.2744	33.7751	2022-06-09	6.68	-0.69	61	0	101.37	3.45
Argentina	-25.2744	33.7751	2022-06-10	2.84	-7.2	50.88	0	101.91	2.05
Argentina	-25.2744	33.7751	2022-06-11	6.08	-3.29	53.25	0	101.31	1.84
Argentina	-25.2744	33.7751	2022-06-12	8.39	2.83	70.31	0	101.01	2.83
Argentina	-25.2744	33.7751	2022-06-13	9.05	5.48	80.25	0.01	100.51	3.69
Argentina	-25.2744	33.7751	2022-06-14	7.41	3.36	77	0	100.43	1.99
Argentina	-25.2744	33.7751	2022-06-15	5.46	4.38	93.44	0.33	100.9	1.89
Argentina	-25.2744	33.7751	2022-06-16	6.96	2.48	75.75	0.28	100.54	3.03
Argentina	-25.2744	33.7751	2022-06-17	5.74	-2.38	57.31	0	100.54	4.25
Argentina	-25.2744	33.7751	2022-06-18	4.6	-2	64.69	0	100.51	2.73
Argentina	-25.2744	33.7751	2022-06-19	6.58	-0.27	62.38	0.02	100.76	2.47
Argentina	-25.2744	33.7751	2022-06-20	4.95	2.9	86.81	3.54	100.77	1.98
Argentina	-25.2744	33.7751	2022-06-21	3.56	0.04	79.31	0	101.53	2.71
Argentina	-25.2744	33.7751	2022-06-22	2.87	-0.55	79.81	0.19	101.61	1.35
Argentina	-25.2744	33.7751	2022-06-23	3.33	-0.06	80.19	0.5	101.33	1.6
Argentina	-25.2744	33.7751	2022-06-24	3.22	0.67	84.75	2.41	102.01	1.95
Argentina	-25.2744	33.7751	2022-06-25	2.31	-0.2	85	0.25	102.37	0.96
Argentina	-25.2744	33.7751	2022-06-26	3.73	1.19	85.06	0.08	101.22	3.41
Argentina	-25.2744	33.7751	2022-06-27	6.17	2.13	79.06	0.01	100.51	3.77
Argentina	-25.2744	33.7751	2022-06-28	8.4	2.83	71.81	0.2	100.54	3.62
Argentina	-25.2744	33.7751	2022-06-29	9.71	2.67	62.62	0.51	100.1	3.55
Argentina	-25.2744	33.7751	2022-06-30	4.86	-1.22	66.81	0	100.8	2.09
Argentina	-25.2744	33.7751	2022-07-01	7.12	0.62	64.75	0.63	99.63	4.49
Argentina	-25.2744	33.7751	2022-07-02	4.24	-2.1	67.06	0	100.59	2.98
Argentina	-25.2744	33.7751	2022-07-03	4.95	-3.7	56.94	0	100.94	2.45
Argentina	-25.2744	33.7751	2022-07-04	4.7	-2.17	65.88	0	100.79	2.98
Argentina	-25.2744	33.7751	2022-07-05	5.87	-2.88	55.06	0	100.59	2.89
Argentina	-25.2744	33.7751	2022-07-06	7.08	-0.27	63.88	0	99.78	4.34
Argentina	-25.2744	33.7751	2022-07-07	6.5	-1.85	56.88	0	100.76	3.88
Argentina	-25.2744	33.7751	2022-07-08	6.33	-2.58	56.12	0	100.63	4.51
Argentina	-25.2744	33.7751	2022-07-09	5.91	0.94	73	0	99.72	2.42
Argentina	-25.2744	33.7751	2022-07-10	6.74	1.04	69.31	0	100.11	3.03
Argentina	-25.2744	33.7751	2022-07-11	3.71	0.59	81.56	0.29	101.08	2.89
Argentina	-25.2744	33.7751	2022-07-12	5.36	0.52	73	0.07	100.51	3.83
Argentina	-25.2744	33.7751	2022-07-13	6.62	-0.87	62.88	0.02	100.33	1.76
Argentina	-25.2744	33.7751	2022-07-14	6.87	4.98	88.44	2.73	100.23	2.53
Argentina	-25.2744	33.7751	2022-07-15	6.51	5.13	91.25	2.35	100.82	4.52
Argentina	-25.2744	33.7751	2022-07-16	4.38	-0.05	75.69	0.09	100.95	4.07
Argentina	-25.2744	33.7751	2022-07-17	4.96	0.3	73.94	1.1	100.36	4.6
Argentina	-25.2744	33.7751	2022-07-18	4.77	-3.76	58.75	0	101.39	3
Argentina	-25.2744	33.7751	2022-07-19	5.98	-2.52	56.62	0	100.99	4.27
Argentina	-25.2744	33.7751	2022-07-20	9.73	4.04	71.12	0	99.93	3.7
Argentina	-25.2744	33.7751	2022-07-21	7.38	-1.86	57.38	0.02	100.61	1.91
Argentina	-25.2744	33.7751	2022-07-22	6.85	2.02	72.81	0.09	100.73	1.76
Argentina	-25.2744	33.7751	2022-07-23	6.83	4.51	85.88	0.01	100.4	2.05
Argentina	-25.2744	33.7751	2022-07-24	8.08	5.44	84.94	0.09	101.09	3.79
Argentina	-25.2744	33.7751	2022-07-25	8.64	7.22	91.44	12.08	101.08	2.75
Argentina	-25.2744	33.7751	2022-07-26	8.48	7.44	93.56	3.15	101.05	1.94
Argentina	-25.2744	33.7751	2022-07-27	8.19	6.63	90.31	10.52	100.96	3.62
Argentina	-25.2744	33.7751	2022-07-28	6.02	-0.21	68.5	0.02	100.94	3.59
Argentina	-25.2744	33.7751	2022-07-29	9.13	2.45	67.44	0	100.74	1.62
Argentina	-25.2744	33.7751	2022-07-30	8.44	3.43	72.06	0	100.74	1.98
Argentina	-25.2744	33.7751	2022-07-31	8.75	4	74.69	0.01	101.01	2.47
Argentina	-25.2744	33.7751	2022-08-01	8.56	6.15	86.5	0.04	100.83	1.52
Argentina	-25.2744	33.7751	2022-08-02	8.54	7.12	91.44	3.83	100.91	1.05
Argentina	-25.2744	33.7751	2022-08-03	7.19	4.15	82.38	0.34	101.04	0.91
Argentina	-25.2744	33.7751	2022-08-04	7.01	0.66	67.5	0	100.94	2.51
Argentina	-25.2744	33.7751	2022-08-05	4.98	-0.42	69.69	1.45	101.14	1.52
Argentina	-25.2744	33.7751	2022-08-06	5.58	2.98	84.06	4.21	101.47	2.89
Argentina	-25.2744	33.7751	2022-08-07	5.34	4.12	92.12	8.11	101.83	3.54
Argentina	-25.2744	33.7751	2022-08-08	6.12	3.59	84.81	1.16	102.2	1.31
Argentina	-25.2744	33.7751	2022-08-09	7.61	4.16	80.88	0.1	102.12	2.59
Argentina	-25.2744	33.7751	2022-08-10	8.51	4.01	76.06	0	101.11	4.6
Argentina	-25.2744	33.7751	2022-08-11	9.44	3.37	71.44	0.03	100.65	2.99
Argentina	-25.2744	33.7751	2022-08-12	10.18	4.42	71.44	0.01	100.37	3.15
Argentina	-25.2744	33.7751	2022-08-13	12.09	5.12	65.81	0	100.44	3.13
Argentina	-25.2744	33.7751	2022-08-14	9.41	2.84	68.5	1.71	100.11	1.31
Argentina	-25.2744	33.7751	2022-08-15	7.8	-0.38	59.12	0.8	99.83	5.54
Argentina	-25.2744	33.7751	2022-08-16	8.11	3.35	73.88	1.8	99.56	4.94
Argentina	-25.2744	33.7751	2022-08-17	6.53	-0.91	62.56	0.01	100.22	5.13
Argentina	-25.2744	33.7751	2022-08-18	5.33	-2.32	63	0	101.56	3.05
Argentina	-25.2744	33.7751	2022-08-19	10.83	3.78	66.12	0	101.29	3.15
Argentina	-25.2744	33.7751	2022-08-20	11.25	4.08	66.5	0	101.33	2.48
Argentina	-25.2744	33.7751	2022-08-21	8.97	5.74	82.19	0.24	102.05	3.05
Argentina	-25.2744	33.7751	2022-08-22	8.08	5.44	84.94	0.09	101.09	3.79
Argentina	-25.2744	33.7751	2022-08-23	8.64	7.22	91.44	12.08	101.08	2.75
Argentina	-25.2744	33.7751	2022-08-24	8.48	7.44	93.56	3.15	101.05	1.94
Argentina	-25.2744	33.7751	2022-08-25	8.19	6.63	90.31	10.52	100.96	3.62
Argentina	-25.2744	33.7751	2022-08-26	6.02	-0.21	68.5	0.02	100.94	3.59
Argentina	-25.2744	33.7751	2022-08-27	9.13	2.45	67.44	0	100.74	1.62
Argentina	-25.2744	33.7751	2022-08-28	8.44	3.43	72.06	0	100.74	1.98
Argentina	-25.2744	33.7751	2022-08-29	8.75	4	74.69	0.01	101.01	2.47
Argentina	-25.2744	33.7751	2022-08-30	8.56	6.15	86.5	0.04	100.83	1.52
Argentina	-25.2744	33.7751	2022-08-31	8.54	7.12	91.44	3.83	100.91	1.05
Argentina	-25.2744	33.7751	2022-09-01	7.19	4.15	82.38	0.34	101.04	0.91
Argentina	-25.2744	33.7751	2022-09-02	7.01	0.66	67.5	0	100.94	2.51
Argentina	-25.2744	33.7751	2022-09-03	4.98	-0.42	69.69	1.45	101.14	1.52
Argentina	-25.2744	33.7751	2022-09-04	5.58	2.98	84.06	4.21	101.47	2.89
Argentina	-25.2744	33.7751	2022-09-05	5.34	4.12	92.12	8.11	101.83	3.54
Argentina	-25.2744	33.7751	2022-09-06	6.12	3.59	84.81	1.16	102.2	1.31
Argentina	-25.2744	33.7751	2022-09-07	7.61	4.16	80.88	0.1	102.12	2.59
Argentina	-25.2744	33.7751	2022-09-08	8.51	4.01	76.06	0	101.11	4.6
Argentina	-25.2744	33.7751	2022-09-09	9.44	3.37	71.44	0.03	100.65	2.99
Argentina	-25.2744	33.7751	2022-09-10	10.18	4.42	71.44	0.01	100.37	3.15
Argentina	-25.2744	33.7751	2022-09-11	12.09	5.12	65.81	0	100.44	3.13
Argentina	-25.2744	33.7751	2022-09-12	9.41	2.84	68.5	1.71	100.11	1.31
Argentina	-25.2744	33.7751	2022-09-13	7.8	-0.38	59.12	0.8	99.83	5.54
Argentina	-25.2744	33.7751	2022-09-14	8.11	3.35	73.88	1.8	99.56	4.94
Argentina	-25.2744	33.7751	2022-09-15	6.53	-0.91	62.56	0.01	100.22	5.13
Argentina	-25.2744	33.7751	2022-09-16	5.33	-2.32	63	0	101.56	3.05
Argentina	-25.2744	33.7751	2022-09-17	10.83	3.78	66.12	0	101.29	3.15
Argentina	-25.2744	33.7751	2022-09-18	11.25	4.08	66.5	0	101.33	2.48
Argentina	-25.2744	33.7751	2022-09-19	7.47	0.27	62.19	0	101.31	2.39
Argentina	-25.2744	33.7751	2022-09-20	7.24	2.14	72	0.1	101.77	3.76
Argentina	-25.2744	33.7751	2022-09-21	9.15	6.04	81.81	0.36	102.22	3.44
Argentina	-25.2744	33.7751	2022-09-22	6.16	2.7	80.69	0.02	102.32	1.6
Argentina	-25.2744	33.7751	2022-09-23	4.59	1.56	83.31	0.06	101.74	2.17
Argentina	-25.2744	33.7751	2022-09-24	6.65	1.34	72.75	0.01	100.84	3.16
Argentina	-25.2744	33.7751	2022-09-25	9.15	2.15	65	0	100.45	2.38
Argentina	-25.2744	33.7751	2022-09-26	10.08	2.41	61.81	0	101.03	2.67
Argentina	-25.2744	33.7751	2022-09-27	10.33	4.05	65.81	1.54	100.49	3.09
Argentina	-25.2744	33.7751	2022-09-28	6.38	2.14	75.5	1.12	100.72	2.34
Argentina	-25.2744	33.7751	2022-09-29	6.97	1.98	73.5	0.83	100.69	2.82
Argentina	-25.2744	33.7751	2022-09-30	5.9	-2.08	59.19	0.03	101.63	2.12
Argentina	-25.2744	33.7751	2022-10-01	3.58	-1.02	73.88	0.71	101.57	1.83
Argentina	-25.2744	33.7751	2022-10-02	4.07	0.25	78.44	0.07	101.19	1.27
Argentina	-25.2744	33.7751	2022-10-03	3.51	-2.93	66.25	0	100.67	2.21
Argentina	-25.2744	33.7751	2022-10-04	2.05	-3.63	70.38	0	100.92	2.88
Argentina	-25.2744	33.7751	2022-10-05	2.43	-1.95	74.38	0.01	101.37	2.44
Argentina	-25.2744	33.7751	2022-10-06	2.34	-3.74	67.19	0	101.28	1.67
Argentina	-25.2744	33.7751	2022-10-07	2.77	-2.95	68.5	0	101.43	1.36
Argentina	-25.2744	33.7751	2022-10-08	3.8	0.12	79.94	0.13	101.49	0.98
Argentina	-25.2744	33.7751	2022-10-09	5.65	1.76	77.62	0.01	101.11	4.23
Argentina	-25.2744	33.7751	2022-10-10	7.36	2.92	74.25	0.02	100.67	3.45
Argentina	-25.2744	33.7751	2022-10-11	8.71	4.94	79.19	0.07	100.73	1.73
Argentina	-25.2744	33.7751	2022-10-12	10.19	5.54	75.25	0.01	100.52	2.25
Argentina	-25.2744	33.7751	2022-10-13	10.69	5.67	74.25	0.01	100.26	2.74
Argentina	-25.2744	33.7751	2022-10-14	9.63	4.98	75.94	0	100.54	2.01
Argentina	-25.2744	33.7751	2022-10-15	6.68	-0.69	61	0	101.37	3.45
Argentina	-25.2744	33.7751	2022-10-16	2.84	-7.2	50.88	0	101.91	2.05
Argentina	-25.2744	33.7751	2022-10-17	6.08	-3.29	53.25	0	101.31	1.84
Argentina	-25.2744	33.7751	2022-10-18	8.39	2.83	70.31	0	101.01	2.83
Argentina	-25.2744	33.7751	2022-10-19	9.05	5.48	80.25	0.01	100.51	3.69
Argentina	-25.2744	33.7751	2022-10-20	7.41	3.36	77	0	100.43	1.99
Argentina	-25.2744	33.7751	2022-10-21	5.46	4.38	93.44	0.33	100.9	1.89
Argentina	-25.2744	33.7751	2022-10-22	6.96	2.48	75.75	0.28	100.54	3.03
Argentina	-25.2744	33.7751	2022-10-23	5.74	-2.38	57.31	0	100.54	4.25
Argentina	-25.2744	33.7751	2022-10-24	4.6	-2	64.69	0	100.51	2.73
Argentina	-25.2744	33.7751	2022-10-25	6.58	-0.27	62.38	0.02	100.76	2.47
Argentina	-25.2744	33.7751	2022-10-26	4.95	2.9	86.81	3.54	100.77	1.98
Argentina	-25.2744	33.7751	2022-10-27	3.56	0.04	79.31	0	101.53	2.71
Argentina	-25.2744	33.7751	2022-10-28	2.87	-0.55	79.81	0.19	101.61	1.35
Argentina	-25.2744	33.7751	2022-10-29	3.33	-0.06	80.19	0.5	101.33	1.6
Argentina	-25.2744	33.7751	2022-10-30	3.22	0.67	84.75	2.41	102.01	1.95
Argentina	-25.2744	33.7751	2022-10-31	2.31	-0.2	85	0.25	102.37	0.96
Argentina	-25.2744	33.7751	2022-11-01	3.73	1.19	85.06	0.08	101.22	3.41
Argentina	-25.2744	33.7751	2022-11-02	6.17	2.13	79.06	0.01	100.51	3.77
Argentina	-25.2744	33.7751	2022-11-03	8.4	2.83	71.81	0.2	100.54	3.62
Argentina	-25.2744	33.7751	2022-11-04	9.71	2.67	62.62	0.51	100.1	3.55
Argentina	-25.2744	33.7751	2022-11-05	4.86	-1.22	66.81	0	100.8	2.09
Argentina	-25.2744	33.7751	2022-11-06	7.12	0.62	64.75	0.63	99.63	4.49
Argentina	-25.2744	33.7751	2022-11-07	4.24	-2.1	67.06	0	100.59	2.98
Australia	-25.2744	33.7751	2022-05-06	8.97	5.74	82.19	0.24	102.05	3.05
Australia	-25.2744	33.7751	2022-05-07	20.62	24.57	78.44	0.03	101.4	3.74
Australia	-25.2744	33.7751	2022-05-08	21.16	24.21	83	2.4	101.49	4.66
Australia	-25.2744	33.7751	2022-05-09	19.83	23.36	80.62	41.85	101.68	5.02
Australia	-25.2744	33.7751	2022-05-10	18.78	23.52	74.38	0	101.71	4.38
Australia	-25.2744	33.7751	2022-05-11	19.41	24.37	73.56	0	101.59	3.7
Australia	-25.2744	33.7751	2022-05-12	20.44	24.23	79.12	0.13	101.83	3.43
Australia	-25.2744	33.7751	2022-05-13	20.83	24.33	80.75	0.02	101.75	5.61
Australia	-25.2744	33.7751	2022-05-14	20.96	24.05	82.81	0.41	101.89	5.19
Australia	-25.2744	33.7751	2022-05-15	20.15	23.58	80.88	2.64	102.42	4.14
Australia	-25.2744	33.7751	2022-05-16	19.87	23.76	78.56	1.71	102.67	4.95
Australia	-25.2744	33.7751	2022-05-17	19.57	24.05	75.69	0.71	102.42	4.55
Australia	-25.2744	33.7751	2022-05-18	18.8	24.77	69	0.15	101.99	3.6
Australia	-25.2744	33.7751	2022-05-19	19.52	24.59	73.19	0.15	101.64	4.1
Australia	-25.2744	33.7751	2022-05-20	20.01	25.04	73.5	0.06	101.33	4.8
Australia	-25.2744	33.7751	2022-05-21	20.86	24	82.5	1.49	101.42	4.59
Australia	-25.2744	33.7751	2022-05-22	20.02	23.2	82.31	64.81	101.51	7.44
Australia	-25.2744	33.7751	2022-05-23	19.49	22.75	81.81	6.43	101.2	6.23
Australia	-25.2744	33.7751	2022-05-24	19.34	23.76	76	0.19	101.46	3.65
Australia	-25.2744	33.7751	2022-05-25	19.82	23.59	79.19	0	101.68	1.97
Australia	-25.2744	33.7751	2022-05-26	20.26	23.19	83.56	0.27	101.85	4.31
Australia	-25.2744	33.7751	2022-05-27	19.47	24.03	75.31	0.38	102.2	4.58
Australia	-25.2744	33.7751	2022-05-28	19.51	23.58	77.75	0.06	101.98	5.39
Australia	-25.2744	33.7751	2022-05-29	19.46	23.42	78.56	0	101.63	7.09
Australia	-25.2744	33.7751	2022-05-30	18.25	23.06	74.06	0.35	102.09	9.1
Australia	-25.2744	33.7751	2022-05-31	16.06	22.84	65.25	0.06	102.21	6.49
Australia	-25.2744	33.7751	2022-06-01	16.27	22.62	66.94	0.06	102.46	7.01
Australia	-25.2744	33.7751	2022-06-02	16.62	22.91	67.25	0.02	102.59	4.77
Australia	-25.2744	33.7751	2022-06-03	17.8	22.05	76.62	0.64	102.6	2.9
Australia	-25.2744	33.7751	2022-06-04	18.55	23.09	75.25	0.24	102.34	2.8
Australia	-25.2744	33.7751	2022-06-05	18.19	23.4	72.31	0.25	102.54	6.41
Australia	-25.2744	33.7751	2022-06-06	16.58	22.66	68.06	0.14	102.82	7.42
Australia	-25.2744	33.7751	2022-06-07	14.85	22.62	61.25	0	102.6	3.18
Australia	-25.2744	33.7751	2022-06-08	15.97	22.23	67.25	0.05	102.57	3.59
Australia	-25.2744	33.7751	2022-06-09	13.56	22.63	56.38	0.02	102.37	2.28
Australia	-25.2744	33.7751	2022-06-10	15.83	23.15	63.06	0.01	102.47	4.81
Australia	-25.2744	33.7751	2022-06-11	17.63	22.61	73.19	0.33	102.51	3.81
Australia	-25.2744	33.7751	2022-06-12	17.01	23.21	67.88	0	102.25	4.59
Australia	-25.2744	33.7751	2022-06-13	18.61	23.53	73.94	0	101.87	5.12
Australia	-25.2744	33.7751	2022-06-14	18.73	23.13	76.69	0	101.41	6.59
Australia	-25.2744	33.7751	2022-06-15	17.16	21.67	75.38	1.6	101.24	7.59
Australia	-25.2744	33.7751	2022-06-16	14.51	21.21	65.25	0.02	102.05	7.26
Australia	-25.2744	33.7751	2022-06-17	11.99	21.97	53.12	0	102.04	3.23
Australia	-25.2744	33.7751	2022-06-18	16.28	22.15	69.06	0	101.77	6.46
Australia	-25.2744	33.7751	2022-06-19	18.47	22.19	79.38	0	101.96	5.95
Australia	-25.2744	33.7751	2022-06-20	18.43	22.16	79.12	2.46	102.62	3.84
Australia	-25.2744	33.7751	2022-06-21	18.33	22.75	75.88	0.82	102.52	4.6
Australia	-25.2744	33.7751	2022-06-22	17.92	22.8	73.62	0.82	102.42	5.54
Australia	-25.2744	33.7751	2022-06-23	17.58	22.64	72.75	0.35	102.22	5.6
Australia	-25.2744	33.7751	2022-06-24	17.68	21.84	77.06	0.01	102.1	5.2
Australia	-25.2744	33.7751	2022-06-25	17.08	22.02	73.25	0.7	102.59	7.87
Australia	-25.2744	33.7751	2022-06-26	15.46	22.08	65.69	0.02	103.06	7.2
Australia	-25.2744	33.7751	2022-06-27	16.42	21.77	71.19	0.25	103.29	7.21
Australia	-25.2744	33.7751	2022-06-28	15.15	21.96	64.94	0.17	103.25	5.83
Australia	-25.2744	33.7751	2022-06-29	14.16	21.38	63.06	0.02	102.97	3.77
Australia	-25.2744	33.7751	2022-06-30	14.58	21.64	63.75	0.01	102.76	3.35
Australia	-25.2744	33.7751	2022-07-01	15.18	21.82	65.56	0.08	102.71	3.59
Australia	-25.2744	33.7751	2022-07-02	17.59	22.11	75.25	0.06	102.46	3.65
Australia	-25.2744	33.7751	2022-07-03	18.48	22.13	79.69	0	102.27	4.88
Australia	-25.2744	33.7751	2022-07-04	18.61	22	81.06	0	102.28	4.38
Australia	-25.2744	33.7751	2022-07-05	18.66	21.59	83.31	0.08	102.26	3.61
Australia	-25.2744	33.7751	2022-07-06	17.44	21.36	78.19	0	102.15	4.03
Australia	-25.2744	33.7751	2022-07-07	17.5	21.43	78.06	0.3	102.42	1.97
Australia	-25.2744	33.7751	2022-07-08	17.48	21.9	75.69	0.07	102.61	3.48
Australia	-25.2744	33.7751	2022-07-09	17.82	22.44	74.75	0.04	102.43	4.79
Australia	-25.2744	33.7751	2022-07-10	16.58	22.65	68.5	0	101.98	6.2
Australia	-25.2744	33.7751	2022-07-11	17.51	22.11	75	0	101.98	5.24
Australia	-25.2744	33.7751	2022-07-12	18.96	22.12	82.19	0.25	102.49	3.12
Australia	-25.2744	33.7751	2022-07-13	17.42	22.8	71.62	0.16	102.38	4.95
Australia	-25.2744	33.7751	2022-07-14	17.12	22.34	72	0	101.95	4.91
Australia	-25.2744	33.7751	2022-07-15	17.86	22.26	75.88	0.64	102.61	6.58
Australia	-25.2744	33.7751	2022-07-16	17.5	22.01	75.25	0.35	102.77	6.4
Australia	-25.2744	33.7751	2022-07-17	18.37	22.32	78.12	2.18	102.67	5.04
Australia	-25.2744	33.7751	2022-07-18	19.12	22.51	80.94	0.55	102.44	3.5
Australia	-25.2744	33.7751	2022-07-19	20	22.71	84.62	0.14	102.24	4.23
Australia	-25.2744	33.7751	2022-07-20	19.83	22.65	84.12	0.13	102.16	4.69
Australia	-25.2744	33.7751	2022-07-21	18.69	21.81	82.31	0.33	102.28	2.62
Australia	-25.2744	33.7751	2022-07-22	18.92	21.62	84.56	2.51	102.41	2.95
Australia	-25.2744	33.7751	2022-07-23	18.58	22.51	78.62	1	102	4.54
Australia	-25.2744	33.7751	2022-07-24	17.47	21.45	77.88	0.87	101.96	7.85
Australia	-25.2744	33.7751	2022-07-25	15.73	21.05	71.25	0.02	102.49	7.34
Australia	-25.2744	33.7751	2022-07-26	10.68	0.69	53.69	0	97.73	3.17
Australia	-25.2744	33.7751	2022-07-27	9.54	-3.39	45.69	0	97.75	2.19
Australia	-25.2744	33.7751	2022-07-28	10.44	-4.67	38.19	0	97.71	2.42
Australia	-25.2744	33.7751	2022-07-29	12.92	-3.1	35.69	0	97.49	2.84
Australia	-25.2744	33.7751	2022-07-30	14.79	-1.49	34.31	0	97.11	1.95
Australia	-25.2744	33.7751	2022-07-31	15.43	1.33	38.94	0.02	96.93	2.49
Australia	-25.2744	33.7751	2022-08-01	13.37	-2.24	35.44	0	97.06	2.54
Australia	-25.2744	33.7751	2022-08-02	19.42	1.87	34	0.02	96.45	4.71
Australia	-25.2744	33.7751	2022-08-03	22	5.46	36.31	0.23	96.15	4.67
Australia	-25.2744	33.7751	2022-08-04	19.38	7.52	49.69	5.3	96.24	4.8
Australia	-25.2744	33.7751	2022-08-05	13.58	-1.4	37.25	0	96.73	3.52
Australia	-25.2744	33.7751	2022-08-06	11.66	-1.74	42	0	97.18	2.14
Australia	-25.2744	33.7751	2022-08-07	11.41	-1.61	43.88	0	97.4	2.37
Australia	-25.2744	33.7751	2022-08-08	11.56	-3.22	39.12	0	97.46	2.71
Australia	-25.2744	33.7751	2022-08-09	13.95	-5.35	29.38	0	97.12	3.91
Australia	-25.2744	33.7751	2022-08-10	15.29	5.71	54.75	1.92	97.1	3.21
Australia	-25.2744	33.7751	2022-08-11	13.78	0.15	43.25	0.15	97.24	2.92
Australia	-25.2744	33.7751	2022-08-12	11.58	-0.94	44.5	0	97.32	3.15
Australia	-25.2744	33.7751	2022-08-13	12.58	1.93	54.25	0	97.33	1.57
Australia	-25.2744	33.7751	2022-08-14	14.27	-2.04	39.25	0	97.15	1.41
Australia	-25.2744	33.7751	2022-08-15	14.84	-1.51	34.31	0	97.14	3.35
Australia	-25.2744	33.7751	2022-08-16	12.72	-1.4	41.38	0	97.38	1.87
Australia	-25.2744	33.7751	2022-08-17	15.38	-4.25	30.38	0	97.12	2.55
Australia	-25.2744	33.7751	2022-08-18	17.54	1.01	34.44	0	96.95	5.05
Australia	-25.2744	33.7751	2022-08-19	12.05	-0.82	46.31	0	97.8	3.17
Australia	-25.2744	33.7751	2022-08-20	13.3	-0.92	40.19	0	97.91	2.47
Australia	-25.2744	33.7751	2022-08-21	14.41	0.25	41.75	0	97.66	1.88
Australia	-25.2744	33.7751	2022-08-22	15.73	21.05	71.25	0.02	102.49	7.34
Australia	-25.2744	33.7751	2022-08-23	10.68	0.69	53.69	0	97.73	3.17
Australia	-25.2744	33.7751	2022-08-24	9.54	-3.39	45.69	0	97.75	2.19
Australia	-25.2744	33.7751	2022-08-25	10.44	-4.67	38.19	0	97.71	2.42
Australia	-25.2744	33.7751	2022-08-26	12.92	-3.1	35.69	0	97.49	2.84
Australia	-25.2744	33.7751	2022-08-27	14.79	-1.49	34.31	0	97.11	1.95
Australia	-25.2744	33.7751	2022-08-28	15.43	1.33	38.94	0.02	96.93	2.49
Australia	-25.2744	33.7751	2022-08-29	13.37	-2.24	35.44	0	97.06	2.54
Australia	-25.2744	33.7751	2022-08-30	19.42	1.87	34	0.02	96.45	4.71
Australia	-25.2744	33.7751	2022-08-31	22	5.46	36.31	0.23	96.15	4.67
Australia	-25.2744	33.7751	2022-09-01	19.38	7.52	49.69	5.3	96.24	4.8
Australia	-25.2744	33.7751	2022-09-02	13.58	-1.4	37.25	0	96.73	3.52
Australia	-25.2744	33.7751	2022-09-03	11.66	-1.74	42	0	97.18	2.14
Australia	-25.2744	33.7751	2022-09-04	11.41	-1.61	43.88	0	97.4	2.37
Australia	-25.2744	33.7751	2022-09-05	11.56	-3.22	39.12	0	97.46	2.71
Australia	-25.2744	33.7751	2022-09-06	13.95	-5.35	29.38	0	97.12	3.91
Australia	-25.2744	33.7751	2022-09-07	15.29	5.71	54.75	1.92	97.1	3.21
Australia	-25.2744	33.7751	2022-09-08	13.78	0.15	43.25	0.15	97.24	2.92
Australia	-25.2744	33.7751	2022-09-09	11.58	-0.94	44.5	0	97.32	3.15
Australia	-25.2744	33.7751	2022-09-10	12.58	1.93	54.25	0	97.33	1.57
Australia	-25.2744	33.7751	2022-09-11	14.27	-2.04	39.25	0	97.15	1.41
Australia	-25.2744	33.7751	2022-09-12	14.84	-1.51	34.31	0	97.14	3.35
Australia	-25.2744	33.7751	2022-09-13	12.72	-1.4	41.38	0	97.38	1.87
Australia	-25.2744	33.7751	2022-09-14	15.38	-4.25	30.38	0	97.12	2.55
Australia	-25.2744	33.7751	2022-09-15	17.54	1.01	34.44	0	96.95	5.05
Australia	-25.2744	33.7751	2022-09-16	12.05	-0.82	46.31	0	97.8	3.17
Australia	-25.2744	33.7751	2022-09-17	13.3	-0.92	40.19	0	97.91	2.47
Australia	-25.2744	33.7751	2022-09-18	14.41	0.25	41.75	0	97.66	1.88
Australia	-25.2744	33.7751	2022-09-19	17.44	21.36	78.19	0	102.15	4.03
Australia	-25.2744	33.7751	2022-09-20	17.5	21.43	78.06	0.3	102.42	1.97
Australia	-25.2744	33.7751	2022-09-21	17.48	21.9	75.69	0.07	102.61	3.48
Australia	-25.2744	33.7751	2022-09-22	17.82	22.44	74.75	0.04	102.43	4.79
Australia	-25.2744	33.7751	2022-09-23	16.58	22.65	68.5	0	101.98	6.2
Australia	-25.2744	33.7751	2022-09-24	17.51	22.11	75	0	101.98	5.24
Australia	-25.2744	33.7751	2022-09-25	18.96	22.12	82.19	0.25	102.49	3.12
Australia	-25.2744	33.7751	2022-09-26	17.42	22.8	71.62	0.16	102.38	4.95
Australia	-25.2744	33.7751	2022-09-27	17.12	22.34	72	0	101.95	4.91
Australia	-25.2744	33.7751	2022-09-28	17.86	22.26	75.88	0.64	102.61	6.58
Australia	-25.2744	33.7751	2022-09-29	17.5	22.01	75.25	0.35	102.77	6.4
Australia	-25.2744	33.7751	2022-09-30	18.37	22.32	78.12	2.18	102.67	5.04
Australia	-25.2744	33.7751	2022-10-01	19.12	22.51	80.94	0.55	102.44	3.5
Australia	-25.2744	33.7751	2022-10-02	20	22.71	84.62	0.14	102.24	4.23
Australia	-25.2744	33.7751	2022-10-03	19.83	22.65	84.12	0.13	102.16	4.69
Australia	-25.2744	33.7751	2022-10-04	18.69	21.81	82.31	0.33	102.28	2.62
Australia	-25.2744	33.7751	2022-10-05	18.92	21.62	84.56	2.51	102.41	2.95
Australia	-25.2744	33.7751	2022-10-06	18.58	22.51	78.62	1	102	4.54
Australia	-25.2744	33.7751	2022-10-07	17.47	21.45	77.88	0.87	101.96	7.85
Australia	-25.2744	33.7751	2022-10-08	15.73	21.05	71.25	0.02	102.49	7.34
Australia	-25.2744	33.7751	2022-10-09	10.68	0.69	53.69	0	97.73	3.17
Australia	-25.2744	33.7751	2022-10-10	9.54	-3.39	45.69	0	97.75	2.19
Australia	-25.2744	33.7751	2022-10-11	10.44	-4.67	38.19	0	97.71	2.42
Australia	-25.2744	33.7751	2022-10-12	12.92	-3.1	35.69	0	97.49	2.84
Australia	-25.2744	33.7751	2022-10-13	14.79	-1.49	34.31	0	97.11	1.95
Australia	-25.2744	33.7751	2022-10-14	15.43	1.33	38.94	0.02	96.93	2.49
Australia	-25.2744	33.7751	2022-10-15	13.37	-2.24	35.44	0	97.06	2.54
Australia	-25.2744	33.7751	2022-10-16	19.42	1.87	34	0.02	96.45	4.71
Australia	-25.2744	33.7751	2022-10-17	22	5.46	36.31	0.23	96.15	4.67
Australia	-25.2744	33.7751	2022-10-18	19.38	7.52	49.69	5.3	96.24	4.8
Australia	-25.2744	33.7751	2022-10-19	13.58	-1.4	37.25	0	96.73	3.52
Australia	-25.2744	33.7751	2022-10-20	11.66	-1.74	42	0	97.18	2.14
Australia	-25.2744	33.7751	2022-10-21	11.41	-1.61	43.88	0	97.4	2.37
Australia	-25.2744	33.7751	2022-10-22	11.56	-3.22	39.12	0	97.46	2.71
Australia	-25.2744	33.7751	2022-10-23	13.95	-5.35	29.38	0	97.12	3.91
Australia	-25.2744	33.7751	2022-10-24	15.29	5.71	54.75	1.92	97.1	3.21
Australia	-25.2744	33.7751	2022-10-25	13.78	0.15	43.25	0.15	97.24	2.92
Australia	-25.2744	33.7751	2022-10-26	11.58	-0.94	44.5	0	97.32	3.15
Australia	-25.2744	33.7751	2022-10-27	12.58	1.93	54.25	0	97.33	1.57
Australia	-25.2744	33.7751	2022-10-28	14.27	-2.04	39.25	0	97.15	1.41
Australia	-25.2744	33.7751	2022-10-29	14.84	-1.51	34.31	0	97.14	3.35
Australia	-25.2744	33.7751	2022-10-30	12.72	-1.4	41.38	0	97.38	1.87
Australia	-25.2744	33.7751	2022-10-31	15.38	-4.25	30.38	0	97.12	2.55
Australia	-25.2744	33.7751	2022-11-01	17.54	1.01	34.44	0	96.95	5.05
Australia	-25.2744	33.7751	2022-11-02	12.05	-0.82	46.31	0	97.8	3.17
Australia	-25.2744	33.7751	2022-11-03	13.3	-0.92	40.19	0	97.91	2.47
Australia	-25.2744	33.7751	2022-11-04	14.41	0.25	41.75	0	97.66	1.88
Australia	-25.2744	33.7751	2022-11-05	15.73	21.05	71.25	0.02	102.49	7.34
Australia	-25.2744	33.7751	2022-11-06	10.68	0.69	53.69	0	97.73	3.17
Australia	-25.2744	33.7751	2022-11-07	9.54	-3.39	45.69	0	97.75	2.19
Austria	47.5162	14.5501	2022-05-06	5.87	8.39	85.25	3.62	88.17	0.27
Austria	47.5162	14.5501	2022-05-07	6	7.19	92.69	6.15	88.18	0.13
Austria	47.5162	14.5501	2022-05-08	4.26	9.13	74.81	0.12	88.35	0.2
Austria	47.5162	14.5501	2022-05-09	4.9	10.03	71.75	1.25	88.58	0.33
Austria	47.5162	14.5501	2022-05-10	5.62	12.02	68.5	0.15	88.38	0.38
Austria	47.5162	14.5501	2022-05-11	7.54	14.18	67.38	0.03	88.18	0.35
Austria	47.5162	14.5501	2022-05-12	10.66	15.73	73.56	15.09	88.26	0.3
Austria	47.5162	14.5501	2022-05-13	9.88	12.08	87.56	12.45	88.29	0.11
Austria	47.5162	14.5501	2022-05-14	6.37	12.02	71.69	0.07	88.32	0.26
Austria	47.5162	14.5501	2022-05-15	6.24	13.61	65.25	0.46	88.24	0.3
Austria	47.5162	14.5501	2022-05-16	10.73	13.05	87.12	25.17	88.2	0.21
Austria	47.5162	14.5501	2022-05-17	9.52	11.47	88.62	5.98	88.29	0.04
Austria	47.5162	14.5501	2022-05-18	6.8	11.49	76.69	0.32	88.67	0.09
Austria	47.5162	14.5501	2022-05-19	7.91	14.42	67.69	0.18	88.69	0.16
Austria	47.5162	14.5501	2022-05-20	11.47	17.43	71.81	3.71	88.56	0.18
Austria	47.5162	14.5501	2022-05-21	10.63	14.15	81.5	30.48	88.26	0.05
Austria	47.5162	14.5501	2022-05-22	7.87	12.88	74.56	0.01	87.82	0.22
Austria	47.5162	14.5501	2022-05-23	11.17	13.58	86.62	3.89	87.26	0.02
Austria	47.5162	14.5501	2022-05-24	11.26	14.38	83.5	10.59	87.22	0.11
Austria	47.5162	14.5501	2022-05-25	8.36	9.37	93.69	17.16	87.83	0.09
Austria	47.5162	14.5501	2022-05-26	8.1	11.19	82.88	2.06	88.45	0.17
Austria	47.5162	14.5501	2022-05-27	9.34	12.94	81.5	2.6	88.21	0.12
Austria	47.5162	14.5501	2022-05-28	4.39	7.82	80.75	3.19	87.83	0.05
Austria	47.5162	14.5501	2022-05-29	2.58	5.93	80.75	9.91	87.26	0.09
Austria	47.5162	14.5501	2022-05-30	2.92	7.19	77.75	13.24	87.38	0.02
Austria	47.5162	14.5501	2022-05-31	6.12	10.88	76.62	3.43	87.69	0.12
Austria	47.5162	14.5501	2022-06-01	9.11	12.49	82.31	10.3	87.9	0.06
Austria	47.5162	14.5501	2022-06-02	9.71	12.33	85.56	21.43	88.23	0.08
Austria	47.5162	14.5501	2022-06-03	12.41	15.03	85.94	1.98	88.22	0.02
Austria	47.5162	14.5501	2022-06-04	13.14	17.26	79.81	3.07	88.25	0.11
Austria	47.5162	14.5501	2022-06-05	14.37	16.31	88.81	5.74	88.05	0.13
Austria	47.5162	14.5501	2022-06-06	10.82	14.69	79.69	6.86	88.11	0.02
Austria	47.5162	14.5501	2022-06-07	9.87	12.41	85.94	23.45	87.77	0.01
Austria	47.5162	14.5501	2022-06-08	8.99	12.73	80.56	3.44	87.46	0.07
Austria	47.5162	14.5501	2022-06-09	7.81	9.3	90.88	24.81	87.5	0.04
Austria	47.5162	14.5501	2022-06-10	8.44	9.63	92.69	16	88.33	0.05
Austria	47.5162	14.5501	2022-06-11	8.72	12.17	81	0.75	88.57	0.16
Austria	47.5162	14.5501	2022-06-12	8.05	14.78	65.75	0	88.53	0.33
Austria	47.5162	14.5501	2022-06-13	9.28	12.55	81.19	7.66	88.19	0.16
Austria	47.5162	14.5501	2022-06-14	7.15	12.83	71.69	0.01	88.38	0.28
Austria	47.5162	14.5501	2022-06-15	9.56	15.56	72.31	0.16	88.27	0.23
Austria	47.5162	14.5501	2022-06-16	12.4	16.47	78.56	12.16	88.26	0.23
Austria	47.5162	14.5501	2022-06-17	10.3	14.38	78.69	0.38	88.64	0.19
Austria	47.5162	14.5501	2022-06-18	10.19	16.76	67.25	0.06	88.59	0.3
Austria	47.5162	14.5501	2022-06-19	14.43	19.13	77.12	0.21	88.01	0.12
Austria	47.5162	14.5501	2022-06-20	14.95	18.43	81.25	25.58	87.76	0.17
Austria	47.5162	14.5501	2022-06-21	13.33	16.13	84.75	2.09	87.82	0.09
Austria	47.5162	14.5501	2022-06-22	14.21	15.95	90.5	49.56	87.7	0.09
Austria	47.5162	14.5501	2022-06-23	12.89	16.36	81.88	3.62	87.9	0.05
Austria	47.5162	14.5501	2022-06-24	14.06	16.86	84.81	7.07	87.57	0.01
Austria	47.5162	14.5501	2022-06-25	10.71	14.75	79.06	1.91	87.86	0.06
Austria	47.5162	14.5501	2022-06-26	12.84	17.38	77.94	0.31	88.04	0.03
Austria	47.5162	14.5501	2022-06-27	15.65	20.21	77.94	1.02	88.08	0.12
Austria	47.5162	14.5501	2022-06-28	15.48	17.7	87.88	4.8	88.29	0.08
Austria	47.5162	14.5501	2022-06-29	14.7	17.39	85.25	2.48	87.88	0.05
Austria	47.5162	14.5501	2022-06-30	14.53	18.94	78.56	1.78	87.84	0.12
Austria	47.5162	14.5501	2022-07-01	12.62	16.47	80.31	2.46	88.06	0.05
Austria	47.5162	14.5501	2022-07-02	9.71	14.78	75	0.08	88.56	0
Austria	47.5162	14.5501	2022-07-03	12.61	18.22	72.75	0.09	88.42	0.17
Austria	47.5162	14.5501	2022-07-04	14.57	16.87	87.06	25.86	88.24	0.05
Austria	47.5162	14.5501	2022-07-05	11.72	14.74	83.38	11.95	88.26	0.1
Austria	47.5162	14.5501	2022-07-06	8.37	14.2	70.44	0.39	88.41	0.29
Austria	47.5162	14.5501	2022-07-07	9.17	11.78	84.81	9.94	88.32	0.14
Austria	47.5162	14.5501	2022-07-08	7.26	9.73	85.5	10.34	88.7	0.01
Austria	47.5162	14.5501	2022-07-09	7.98	11.62	80.12	2.99	88.64	0.01
Austria	47.5162	14.5501	2022-07-10	8.54	11.21	84.75	7.41	88.26	0.01
Austria	47.5162	14.5501	2022-07-11	6.8	10.55	79.81	0.68	88.4	0.03
Austria	47.5162	14.5501	2022-07-12	8.55	11.55	83.19	2	88.6	0.19
Austria	47.5162	14.5501	2022-07-13	8.14	15.34	64.94	0	88.7	0.29
Austria	47.5162	14.5501	2022-07-14	11.08	18.9	63.19	0.12	88.36	0.33
Austria	47.5162	14.5501	2022-07-15	12.15	14.73	85.25	6.08	88.24	0.05
Austria	47.5162	14.5501	2022-07-16	9.79	14.42	75.44	0.08	88.41	0.25
Austria	47.5162	14.5501	2022-07-17	8.01	15.12	64.56	0	88.83	0.23
Austria	47.5162	14.5501	2022-07-18	9.58	16.39	66.69	0	88.81	0.33
Austria	47.5162	14.5501	2022-07-19	11.64	17.91	69.19	0	88.67	0.3
Austria	47.5162	14.5501	2022-07-20	12.03	18.4	68.56	0	88.49	0.12
Austria	47.5162	14.5501	2022-07-21	14.74	17.83	82.75	11.24	88.48	0.15
Austria	47.5162	14.5501	2022-07-22	15.77	20.65	76.69	5.71	88.39	0.16
Austria	47.5162	14.5501	2022-07-23	15.08	19.33	78.81	8.76	88.27	0.23
Austria	47.5162	14.5501	2022-07-24	14.48	18.06	81.19	4.31	88.45	0.17
Austria	47.5162	14.5501	2022-07-25	15.54	20.48	75.19	0.8	88.04	0.2
Austria	47.5162	14.5501	2022-07-26	15.71	14.25	91.44	41.09	87.92	0.11
Austria	47.5162	14.5501	2022-07-27	15.6	12.12	81.62	7.75	87.96	0.17
Austria	47.5162	14.5501	2022-07-28	15.5	12.38	83.62	0.98	88.06	0.07
Austria	47.5162	14.5501	2022-07-29	16.57	13.22	81.88	11.95	88.05	0.1
Austria	47.5162	14.5501	2022-07-30	13.72	11.48	87.38	24.43	88.04	0.02
Austria	47.5162	14.5501	2022-07-31	14.07	10.82	82.56	1.46	88.19	0.1
Austria	47.5162	14.5501	2022-08-01	16.18	11.52	76	0.83	88.17	0.27
Austria	47.5162	14.5501	2022-08-02	15.62	13.03	85.25	7.7	88.32	0.27
Austria	47.5162	14.5501	2022-08-03	17.77	11.61	70.06	0	88.31	0.31
Austria	47.5162	14.5501	2022-08-04	19.15	13.75	73.25	0.01	88.23	0.26
Austria	47.5162	14.5501	2022-08-05	20.22	16.37	80.38	7.75	88.14	0.17
Austria	47.5162	14.5501	2022-08-06	14.74	13.5	92.62	60.24	88.44	0.04
Austria	47.5162	14.5501	2022-08-07	12.78	10.69	88	9.53	88.43	0.05
Austria	47.5162	14.5501	2022-08-08	13.11	10.79	86.25	5.63	88.5	0.19
Austria	47.5162	14.5501	2022-08-09	13.7	8.15	70.38	0	88.72	0.27
Austria	47.5162	14.5501	2022-08-10	13.59	8.26	72	0.02	88.7	0.3
Austria	47.5162	14.5501	2022-08-11	13.86	8.08	70.12	0.07	88.44	0.25
Austria	47.5162	14.5501	2022-08-12	13.01	7.72	71.38	1.93	88.18	0.26
Austria	47.5162	14.5501	2022-08-13	13.51	9.18	75.69	1.02	87.99	0.21
Austria	47.5162	14.5501	2022-08-14	15.39	11.27	78.25	0.52	87.61	0.22
Austria	47.5162	14.5501	2022-08-15	15.23	13.05	87.44	16.23	87.35	0.16
Austria	47.5162	14.5501	2022-08-16	16.9	12.06	75.06	2.22	87.7	0.22
Austria	47.5162	14.5501	2022-08-17	18.2	12.94	73.44	0.14	87.78	0.29
Austria	47.5162	14.5501	2022-08-18	17.12	14.23	84.62	10.83	87.69	0.05
Austria	47.5162	14.5501	2022-08-19	15.65	11.98	79.81	0.23	87.65	0.2
Austria	47.5162	14.5501	2022-08-20	12.93	11.46	91.25	14.42	87.9	0.02
Austria	47.5162	14.5501	2022-08-21	12.58	11.12	91.44	11.16	87.9	0.02
Austria	47.5162	14.5501	2022-08-22	9.28	12.55	81.19	7.66	88.19	0.16
Austria	47.5162	14.5501	2022-08-23	7.15	12.83	71.69	0.01	88.38	0.28
Austria	47.5162	14.5501	2022-08-24	9.56	15.56	72.31	0.16	88.27	0.23
Austria	47.5162	14.5501	2022-08-25	12.4	16.47	78.56	12.16	88.26	0.23
Austria	47.5162	14.5501	2022-08-26	10.3	14.38	78.69	0.38	88.64	0.19
Austria	47.5162	14.5501	2022-08-27	10.19	16.76	67.25	0.06	88.59	0.3
Austria	47.5162	14.5501	2022-08-28	14.43	19.13	77.12	0.21	88.01	0.12
Austria	47.5162	14.5501	2022-08-29	14.95	18.43	81.25	25.58	87.76	0.17
Austria	47.5162	14.5501	2022-08-30	13.33	16.13	84.75	2.09	87.82	0.09
Austria	47.5162	14.5501	2022-08-31	14.21	15.95	90.5	49.56	87.7	0.09
Austria	47.5162	14.5501	2022-09-01	12.89	16.36	81.88	3.62	87.9	0.05
Austria	47.5162	14.5501	2022-09-02	14.06	16.86	84.81	7.07	87.57	0.01
Austria	47.5162	14.5501	2022-09-03	10.71	14.75	79.06	1.91	87.86	0.06
Austria	47.5162	14.5501	2022-09-04	12.84	17.38	77.94	0.31	88.04	0.03
Austria	47.5162	14.5501	2022-09-05	15.65	20.21	77.94	1.02	88.08	0.12
Austria	47.5162	14.5501	2022-09-06	15.48	17.7	87.88	4.8	88.29	0.08
Austria	47.5162	14.5501	2022-09-07	14.7	17.39	85.25	2.48	87.88	0.05
Austria	47.5162	14.5501	2022-09-08	14.53	18.94	78.56	1.78	87.84	0.12
Austria	47.5162	14.5501	2022-09-09	12.62	16.47	80.31	2.46	88.06	0.05
Austria	47.5162	14.5501	2022-09-10	9.71	14.78	75	0.08	88.56	0
Austria	47.5162	14.5501	2022-09-11	12.61	18.22	72.75	0.09	88.42	0.17
Austria	47.5162	14.5501	2022-09-12	14.57	16.87	87.06	25.86	88.24	0.05
Austria	47.5162	14.5501	2022-09-13	11.72	14.74	83.38	11.95	88.26	0.1
Austria	47.5162	14.5501	2022-09-14	8.37	14.2	70.44	0.39	88.41	0.29
Austria	47.5162	14.5501	2022-09-15	9.17	11.78	84.81	9.94	88.32	0.14
Austria	47.5162	14.5501	2022-09-16	7.26	9.73	85.5	10.34	88.7	0.01
Austria	47.5162	14.5501	2022-09-17	7.98	11.62	80.12	2.99	88.64	0.01
Austria	47.5162	14.5501	2022-09-18	8.54	11.21	84.75	7.41	88.26	0.01
Austria	47.5162	14.5501	2022-09-19	4.39	7.82	80.75	3.19	87.83	0.05
Austria	47.5162	14.5501	2022-09-20	2.58	5.93	80.75	9.91	87.26	0.09
Austria	47.5162	14.5501	2022-09-21	2.92	7.19	77.75	13.24	87.38	0.02
Austria	47.5162	14.5501	2022-09-22	6.12	10.88	76.62	3.43	87.69	0.12
Austria	47.5162	14.5501	2022-09-23	9.11	12.49	82.31	10.3	87.9	0.06
Austria	47.5162	14.5501	2022-09-24	9.71	12.33	85.56	21.43	88.23	0.08
Austria	47.5162	14.5501	2022-09-25	12.41	15.03	85.94	1.98	88.22	0.02
Austria	47.5162	14.5501	2022-09-26	13.14	17.26	79.81	3.07	88.25	0.11
Austria	47.5162	14.5501	2022-09-27	14.37	16.31	88.81	5.74	88.05	0.13
Austria	47.5162	14.5501	2022-09-28	10.82	14.69	79.69	6.86	88.11	0.02
Austria	47.5162	14.5501	2022-09-29	9.87	12.41	85.94	23.45	87.77	0.01
Austria	47.5162	14.5501	2022-09-30	8.99	12.73	80.56	3.44	87.46	0.07
Austria	47.5162	14.5501	2022-10-01	7.81	9.3	90.88	24.81	87.5	0.04
Austria	47.5162	14.5501	2022-10-02	8.44	9.63	92.69	16	88.33	0.05
Austria	47.5162	14.5501	2022-10-03	8.72	12.17	81	0.75	88.57	0.16
Austria	47.5162	14.5501	2022-10-04	8.05	14.78	65.75	0	88.53	0.33
Austria	47.5162	14.5501	2022-10-05	9.28	12.55	81.19	7.66	88.19	0.16
Austria	47.5162	14.5501	2022-10-06	7.15	12.83	71.69	0.01	88.38	0.28
Austria	47.5162	14.5501	2022-10-07	9.56	15.56	72.31	0.16	88.27	0.23
Austria	47.5162	14.5501	2022-10-08	12.4	16.47	78.56	12.16	88.26	0.23
Austria	47.5162	14.5501	2022-10-09	10.3	14.38	78.69	0.38	88.64	0.19
Austria	47.5162	14.5501	2022-10-10	10.19	16.76	67.25	0.06	88.59	0.3
Austria	47.5162	14.5501	2022-10-11	14.43	19.13	77.12	0.21	88.01	0.12
Austria	47.5162	14.5501	2022-10-12	14.95	18.43	81.25	25.58	87.76	0.17
Austria	47.5162	14.5501	2022-10-13	13.33	16.13	84.75	2.09	87.82	0.09
Austria	47.5162	14.5501	2022-10-14	14.21	15.95	90.5	49.56	87.7	0.09
Austria	47.5162	14.5501	2022-10-15	12.89	16.36	81.88	3.62	87.9	0.05
Austria	47.5162	14.5501	2022-10-16	14.06	16.86	84.81	7.07	87.57	0.01
Austria	47.5162	14.5501	2022-10-17	10.71	14.75	79.06	1.91	87.86	0.06
Austria	47.5162	14.5501	2022-10-18	12.84	17.38	77.94	0.31	88.04	0.03
Austria	47.5162	14.5501	2022-10-19	15.65	20.21	77.94	1.02	88.08	0.12
Austria	47.5162	14.5501	2022-10-20	15.48	17.7	87.88	4.8	88.29	0.08
Austria	47.5162	14.5501	2022-10-21	14.7	17.39	85.25	2.48	87.88	0.05
Austria	47.5162	14.5501	2022-10-22	14.53	18.94	78.56	1.78	87.84	0.12
Austria	47.5162	14.5501	2022-10-23	12.62	16.47	80.31	2.46	88.06	0.05
Austria	47.5162	14.5501	2022-10-24	9.71	14.78	75	0.08	88.56	0
Austria	47.5162	14.5501	2022-10-25	12.61	18.22	72.75	0.09	88.42	0.17
Austria	47.5162	14.5501	2022-10-26	14.57	16.87	87.06	25.86	88.24	0.05
Austria	47.5162	14.5501	2022-10-27	11.72	14.74	83.38	11.95	88.26	0.1
Austria	47.5162	14.5501	2022-10-28	8.37	14.2	70.44	0.39	88.41	0.29
Austria	47.5162	14.5501	2022-10-29	9.17	11.78	84.81	9.94	88.32	0.14
Austria	47.5162	14.5501	2022-10-30	7.26	9.73	85.5	10.34	88.7	0.01
Austria	47.5162	14.5501	2022-10-31	7.98	11.62	80.12	2.99	88.64	0.01
Austria	47.5162	14.5501	2022-11-01	8.54	11.21	84.75	7.41	88.26	0.01
Austria	47.5162	14.5501	2022-11-02	6.8	10.55	79.81	0.68	88.4	0.03
Austria	47.5162	14.5501	2022-11-03	8.55	11.55	83.19	2	88.6	0.19
Austria	47.5162	14.5501	2022-11-04	8.14	15.34	64.94	0	88.7	0.29
Austria	47.5162	14.5501	2022-11-05	11.08	18.9	63.19	0.12	88.36	0.33
Austria	47.5162	14.5501	2022-11-06	12.15	14.73	85.25	6.08	88.24	0.05
Austria	47.5162	14.5501	2022-11-07	9.79	14.42	75.44	0.08	88.41	0.25
Barbados	13.1939	-59.5432	2022-05-06	27.14	23.24	79.06	1.05	101.37	5.77
Barbados	13.1939	-59.5432	2022-05-07	26.97	23.63	81.81	2.36	101.38	4.55
Barbados	13.1939	-59.5432	2022-05-08	27.1	23.62	81.06	0.52	101.35	5.53
Barbados	13.1939	-59.5432	2022-05-09	26.91	23.23	80.06	0.18	101.31	5.25
Barbados	13.1939	-59.5432	2022-05-10	27.1	23.09	78.5	0.41	101.32	6.25
Barbados	13.1939	-59.5432	2022-05-11	27.32	22.74	75.69	0.5	101.3	7.19
Barbados	13.1939	-59.5432	2022-05-12	27.33	22.83	76.06	0.37	101.31	7.09
Barbados	13.1939	-59.5432	2022-05-13	27.54	22.66	74.31	0.48	101.35	7.35
Barbados	13.1939	-59.5432	2022-05-14	27.59	22.39	72.81	0.18	101.33	6.7
Barbados	13.1939	-59.5432	2022-05-15	27.57	23.7	79.25	1.58	101.29	6.68
Barbados	13.1939	-59.5432	2022-05-16	27.69	24.35	81.81	1.27	101.35	7.09
Barbados	13.1939	-59.5432	2022-05-17	27.76	24.1	80.25	0.77	101.45	7.51
Barbados	13.1939	-59.5432	2022-05-18	27.65	23.41	77.38	0.43	101.48	6.53
Barbados	13.1939	-59.5432	2022-05-19	27.63	23.25	76.69	0.38	101.52	6.25
Barbados	13.1939	-59.5432	2022-05-20	27.58	23.03	75.88	0.45	101.57	6.59
Barbados	13.1939	-59.5432	2022-05-21	27.72	23.02	75.19	0.13	101.68	6.86
Barbados	13.1939	-59.5432	2022-05-22	27.61	23.08	75.94	0.82	101.68	6.28
Barbados	13.1939	-59.5432	2022-05-23	27.44	22.96	76.19	0.04	101.45	5.43
Barbados	13.1939	-59.5432	2022-05-24	27.37	23.67	80	1.21	101.35	5.75
Barbados	13.1939	-59.5432	2022-05-25	27.59	23.05	75.94	0.17	101.41	6.28
Barbados	13.1939	-59.5432	2022-05-26	27.53	23.8	79.81	0.33	101.45	6.24
Barbados	13.1939	-59.5432	2022-05-27	27.15	23.38	79.56	1.46	101.4	5.95
Barbados	13.1939	-59.5432	2022-05-28	27.36	23.15	77.5	0.51	101.32	6.67
Barbados	13.1939	-59.5432	2022-05-29	27.69	22.3	72.06	0.33	101.24	6.69
Barbados	13.1939	-59.5432	2022-05-30	27.69	22.9	74.75	0.61	101.2	6.23
Barbados	13.1939	-59.5432	2022-05-31	27.39	23.34	78.25	1.9	101.14	5.39
Barbados	13.1939	-59.5432	2022-06-01	27.4	22.75	75.44	0.17	101.16	5.01
Barbados	13.1939	-59.5432	2022-06-02	27.56	24.13	81.31	3.01	101.23	5.11
Barbados	13.1939	-59.5432	2022-06-03	27.84	24.71	82.88	5.88	101.29	6.54
Barbados	13.1939	-59.5432	2022-06-04	27.94	24.38	80.75	1.19	101.27	7.41
Barbados	13.1939	-59.5432	2022-06-05	27.94	24.19	79.88	2.36	101.32	7.8
Barbados	13.1939	-59.5432	2022-06-06	27.76	24.19	80.62	2.94	101.34	7.1
Barbados	13.1939	-59.5432	2022-06-07	27.84	24.13	79.94	1.78	101.3	7.16
Barbados	13.1939	-59.5432	2022-06-08	27.85	24.4	81.31	3.8	101.28	6.54
Barbados	13.1939	-59.5432	2022-06-09	27.9	24.33	80.69	1.52	101.24	6.48
Barbados	13.1939	-59.5432	2022-06-10	27.62	24.8	84.44	6.65	101.22	7.09
Barbados	13.1939	-59.5432	2022-06-11	27.8	23.87	78.88	1.66	101.31	7.88
Barbados	13.1939	-59.5432	2022-06-12	27.8	23.8	78.56	1.1	101.41	7.81
Barbados	13.1939	-59.5432	2022-06-13	27.64	23.73	79	4.35	101.43	6.16
Barbados	13.1939	-59.5432	2022-06-14	27.46	24.48	83.62	6.62	101.32	6.3
Barbados	13.1939	-59.5432	2022-06-15	27.89	24.67	82.44	4.63	101.32	7.2
Barbados	13.1939	-59.5432	2022-06-16	27.87	23.37	76.19	0.42	101.35	7.54
Barbados	13.1939	-59.5432	2022-06-17	27.82	22.87	74	0.26	101.3	6.5
Barbados	13.1939	-59.5432	2022-06-18	27.94	22.44	71.62	0.09	101.36	6.58
Barbados	13.1939	-59.5432	2022-06-19	27.84	22.36	71.62	0.08	101.4	6.71
Barbados	13.1939	-59.5432	2022-06-20	28.02	23.44	75.88	2.6	101.37	6.3
Barbados	13.1939	-59.5432	2022-06-21	27.64	24.1	80.81	2.98	101.22	5.45
Barbados	13.1939	-59.5432	2022-06-22	27.3	24.13	82.62	1.66	101.16	4.79
Barbados	13.1939	-59.5432	2022-06-23	27.62	23.78	79.38	0.52	101.16	5.44
Barbados	13.1939	-59.5432	2022-06-24	27.9	23.44	76.38	0.22	101.24	5.52
Barbados	13.1939	-59.5432	2022-06-25	28.08	23.41	75.44	0.37	101.32	7.27
Barbados	13.1939	-59.5432	2022-06-26	28.07	25.12	83.81	5.82	101.27	7.41
Barbados	13.1939	-59.5432	2022-06-27	27.98	24.6	81.69	3.98	101.29	7.45
Barbados	13.1939	-59.5432	2022-06-28	27.86	25.09	84.81	14.16	101.32	8.73
Barbados	13.1939	-59.5432	2022-06-29	27.86	24.59	82.25	6.96	101.41	7.21
Barbados	13.1939	-59.5432	2022-06-30	27.98	24.12	79.38	3.15	101.27	7.2
Barbados	13.1939	-59.5432	2022-07-01	27.38	24.62	84.75	13.25	101.12	6.73
Barbados	13.1939	-59.5432	2022-07-02	27.82	24.79	83.44	4.1	101.32	6.84
Barbados	13.1939	-59.5432	2022-07-03	27.83	23.73	78.12	1.04	101.47	7.67
Barbados	13.1939	-59.5432	2022-07-04	27.92	22.57	72.38	0.51	101.43	6.07
Barbados	13.1939	-59.5432	2022-07-05	27.89	24.47	81.44	2.63	101.31	6.2
Barbados	13.1939	-59.5432	2022-07-06	28.02	23.48	76	0.46	101.32	6.72
Barbados	13.1939	-59.5432	2022-07-07	27.8	23.43	76.75	0.9	101.38	7.38
Barbados	13.1939	-59.5432	2022-07-08	27.92	24.46	81.25	3.03	101.49	7.45
Barbados	13.1939	-59.5432	2022-07-09	28.09	24.8	82.12	2.03	101.49	7.44
Barbados	13.1939	-59.5432	2022-07-10	28.1	24.16	79	1.07	101.36	7.43
Barbados	13.1939	-59.5432	2022-07-11	27.9	24.4	81.06	1.21	101.28	7.46
Barbados	13.1939	-59.5432	2022-07-12	28.02	24.02	78.62	1.05	101.35	7.23
Barbados	13.1939	-59.5432	2022-07-13	27.79	22.96	74.56	0.83	101.4	7.05
Barbados	13.1939	-59.5432	2022-07-14	27.94	24.51	81.38	2.26	101.29	5.8
Barbados	13.1939	-59.5432	2022-07-15	28.07	24.75	82	2.71	101.21	7.12
Barbados	13.1939	-59.5432	2022-07-16	27.82	24.84	83.69	4.59	101.25	6.5
Barbados	13.1939	-59.5432	2022-07-17	27.95	23.87	78.19	1.48	101.34	7.38
Barbados	13.1939	-59.5432	2022-07-18	27.9	23.4	76.19	0.63	101.42	6.5
Barbados	13.1939	-59.5432	2022-07-19	27.9	24.26	80.31	0.88	101.35	6.02
Barbados	13.1939	-59.5432	2022-07-20	27.8	24.87	84	6.33	101.24	5.61
Barbados	13.1939	-59.5432	2022-07-21	28.1	24.44	80.31	2.16	101.23	7.42
Barbados	13.1939	-59.5432	2022-07-22	28.01	23.09	74.25	0.32	101.26	6.52
Barbados	13.1939	-59.5432	2022-07-23	27.81	22.74	73.44	0.17	101.18	5.39
Barbados	13.1939	-59.5432	2022-07-24	27.73	23.77	78.81	1.52	101.2	4.53
Barbados	13.1939	-59.5432	2022-07-25	27.98	24.82	82.75	6.35	101.22	5.59
Barbados	13.1939	-59.5432	2022-07-26	28.16	24.01	77.88	1.07	101.24	6.5
Barbados	13.1939	-59.5432	2022-07-27	27.86	24.12	79.81	4.67	101.22	6.55
Barbados	13.1939	-59.5432	2022-07-28	27.92	23.4	76.06	0.26	101.23	6.38
Barbados	13.1939	-59.5432	2022-07-29	27.8	23.13	75.38	0.02	101.24	5.45
Barbados	13.1939	-59.5432	2022-07-30	28.04	24.94	83.19	3.84	101.35	6.17
Barbados	13.1939	-59.5432	2022-07-31	28.32	25.09	82.44	1.8	101.37	7.34
Barbados	13.1939	-59.5432	2022-08-01	28.34	24.19	77.94	0.63	101.26	7.04
Barbados	13.1939	-59.5432	2022-08-02	28.3	23.82	76.31	0.84	101.17	6.88
Barbados	13.1939	-59.5432	2022-08-03	28.19	24.24	78.81	1.89	101.2	6.84
Barbados	13.1939	-59.5432	2022-08-04	28.35	23.93	76.62	0.74	101.19	6.8
Barbados	13.1939	-59.5432	2022-08-05	28.3	23.64	75.5	0.48	101.1	6.98
Barbados	13.1939	-59.5432	2022-08-06	28.43	24.71	80.06	5.51	101.07	5.42
Barbados	13.1939	-59.5432	2022-08-07	28.59	24.64	78.88	3.36	101.14	4.9
Barbados	13.1939	-59.5432	2022-08-08	28.32	24.87	81.38	1.64	101.09	6.9
Barbados	13.1939	-59.5432	2022-08-09	28.41	25.15	82.25	5.36	101.21	6.52
Barbados	13.1939	-59.5432	2022-08-10	28.11	24.89	82.56	6.78	101.29	4.12
Barbados	13.1939	-59.5432	2022-08-11	28.19	24.96	82.44	3.71	101.23	4.88
Barbados	13.1939	-59.5432	2022-08-12	28.49	25.05	81.38	4.79	101.18	5.81
Barbados	13.1939	-59.5432	2022-08-13	28.1	24.93	82.75	6.49	101.22	4.16
Barbados	13.1939	-59.5432	2022-08-14	28.51	24.85	80.38	7.63	101.32	4.4
Barbados	13.1939	-59.5432	2022-08-15	28.69	24.98	80.06	2.51	101.23	4.34
Barbados	13.1939	-59.5432	2022-08-16	29.05	24.4	75.69	1.44	101.2	6.27
Barbados	13.1939	-59.5432	2022-08-17	28.68	24.01	75.5	1.57	101.2	6.38
Barbados	13.1939	-59.5432	2022-08-18	28.41	23.91	76.25	0.38	101.14	6.14
Barbados	13.1939	-59.5432	2022-08-19	28.43	24.9	80.94	8.2	101.23	5.13
Barbados	13.1939	-59.5432	2022-08-20	28.44	24.73	80.06	5.43	101.21	3.93
Barbados	13.1939	-59.5432	2022-08-21	28.44	24.75	80.19	7.09	101.18	4.03
Barbados	13.1939	-59.5432	2022-08-22	27.86	24.12	79.81	4.67	101.22	6.55
Barbados	13.1939	-59.5432	2022-08-23	27.92	23.4	76.06	0.26	101.23	6.38
Barbados	13.1939	-59.5432	2022-08-24	27.8	23.13	75.38	0.02	101.24	5.45
Barbados	13.1939	-59.5432	2022-08-25	28.04	24.94	83.19	3.84	101.35	6.17
Barbados	13.1939	-59.5432	2022-08-26	28.32	25.09	82.44	1.8	101.37	7.34
Barbados	13.1939	-59.5432	2022-08-27	28.34	24.19	77.94	0.63	101.26	7.04
Barbados	13.1939	-59.5432	2022-08-28	28.3	23.82	76.31	0.84	101.17	6.88
Barbados	13.1939	-59.5432	2022-08-29	28.19	24.24	78.81	1.89	101.2	6.84
Barbados	13.1939	-59.5432	2022-08-30	28.35	23.93	76.62	0.74	101.19	6.8
Barbados	13.1939	-59.5432	2022-08-31	28.3	23.64	75.5	0.48	101.1	6.98
Barbados	13.1939	-59.5432	2022-09-01	28.43	24.71	80.06	5.51	101.07	5.42
Barbados	13.1939	-59.5432	2022-09-02	28.59	24.64	78.88	3.36	101.14	4.9
Barbados	13.1939	-59.5432	2022-09-03	28.32	24.87	81.38	1.64	101.09	6.9
Barbados	13.1939	-59.5432	2022-09-04	28.41	25.15	82.25	5.36	101.21	6.52
Barbados	13.1939	-59.5432	2022-09-05	28.11	24.89	82.56	6.78	101.29	4.12
Barbados	13.1939	-59.5432	2022-09-06	28.19	24.96	82.44	3.71	101.23	4.88
Barbados	13.1939	-59.5432	2022-09-07	28.49	25.05	81.38	4.79	101.18	5.81
Barbados	13.1939	-59.5432	2022-09-08	28.1	24.93	82.75	6.49	101.22	4.16
Barbados	13.1939	-59.5432	2022-09-09	28.51	24.85	80.38	7.63	101.32	4.4
Barbados	13.1939	-59.5432	2022-09-10	28.69	24.98	80.06	2.51	101.23	4.34
Barbados	13.1939	-59.5432	2022-09-11	29.05	24.4	75.69	1.44	101.2	6.27
Barbados	13.1939	-59.5432	2022-09-12	28.68	24.01	75.5	1.57	101.2	6.38
Barbados	13.1939	-59.5432	2022-09-13	28.41	23.91	76.25	0.38	101.14	6.14
Barbados	13.1939	-59.5432	2022-09-14	28.43	24.9	80.94	8.2	101.23	5.13
Barbados	13.1939	-59.5432	2022-09-15	28.44	24.73	80.06	5.43	101.21	3.93
Barbados	13.1939	-59.5432	2022-09-16	28.44	24.75	80.19	7.09	101.18	4.03
Barbados	13.1939	-59.5432	2022-09-17	28.44	24.77	80.32	8.75	101.15	4.13
Barbados	13.1939	-59.5432	2022-09-18	28.44	24.79	80.45	10.41	101.12	4.23
Barbados	13.1939	-59.5432	2022-09-19	27.33	22.83	76.06	0.37	101.31	7.09
Barbados	13.1939	-59.5432	2022-09-20	27.54	22.66	74.31	0.48	101.35	7.35
Barbados	13.1939	-59.5432	2022-09-21	27.59	22.39	72.81	0.18	101.33	6.7
Barbados	13.1939	-59.5432	2022-09-22	27.57	23.7	79.25	1.58	101.29	6.68
Barbados	13.1939	-59.5432	2022-09-23	27.69	24.35	81.81	1.27	101.35	7.09
Barbados	13.1939	-59.5432	2022-09-24	27.76	24.1	80.25	0.77	101.45	7.51
Barbados	13.1939	-59.5432	2022-09-25	27.65	23.41	77.38	0.43	101.48	6.53
Barbados	13.1939	-59.5432	2022-09-26	27.63	23.25	76.69	0.38	101.52	6.25
Barbados	13.1939	-59.5432	2022-09-27	27.58	23.03	75.88	0.45	101.57	6.59
Barbados	13.1939	-59.5432	2022-09-28	27.72	23.02	75.19	0.13	101.68	6.86
Barbados	13.1939	-59.5432	2022-09-29	27.61	23.08	75.94	0.82	101.68	6.28
Barbados	13.1939	-59.5432	2022-09-30	27.44	22.96	76.19	0.04	101.45	5.43
Barbados	13.1939	-59.5432	2022-10-01	27.37	23.67	80	1.21	101.35	5.75
Barbados	13.1939	-59.5432	2022-10-02	27.59	23.05	75.94	0.17	101.41	6.28
Barbados	13.1939	-59.5432	2022-10-03	27.53	23.8	79.81	0.33	101.45	6.24
Barbados	13.1939	-59.5432	2022-10-04	27.15	23.38	79.56	1.46	101.4	5.95
Barbados	13.1939	-59.5432	2022-10-05	27.36	23.15	77.5	0.51	101.32	6.67
Barbados	13.1939	-59.5432	2022-10-06	27.69	22.3	72.06	0.33	101.24	6.69
Barbados	13.1939	-59.5432	2022-10-07	27.69	22.9	74.75	0.61	101.2	6.23
Barbados	13.1939	-59.5432	2022-10-08	27.39	23.34	78.25	1.9	101.14	5.39
Barbados	13.1939	-59.5432	2022-10-09	27.4	22.75	75.44	0.17	101.16	5.01
Barbados	13.1939	-59.5432	2022-10-10	27.56	24.13	81.31	3.01	101.23	5.11
Barbados	13.1939	-59.5432	2022-10-11	27.84	24.71	82.88	5.88	101.29	6.54
Barbados	13.1939	-59.5432	2022-10-12	27.94	24.38	80.75	1.19	101.27	7.41
Barbados	13.1939	-59.5432	2022-10-13	27.94	24.19	79.88	2.36	101.32	7.8
Barbados	13.1939	-59.5432	2022-10-14	27.76	24.19	80.62	2.94	101.34	7.1
Barbados	13.1939	-59.5432	2022-10-15	27.84	24.13	79.94	1.78	101.3	7.16
Barbados	13.1939	-59.5432	2022-10-16	27.85	24.4	81.31	3.8	101.28	6.54
Barbados	13.1939	-59.5432	2022-10-17	27.9	24.33	80.69	1.52	101.24	6.48
Barbados	13.1939	-59.5432	2022-10-18	27.62	24.8	84.44	6.65	101.22	7.09
Barbados	13.1939	-59.5432	2022-10-19	27.8	23.87	78.88	1.66	101.31	7.88
Barbados	13.1939	-59.5432	2022-10-20	27.8	23.8	78.56	1.1	101.41	7.81
Barbados	13.1939	-59.5432	2022-10-21	27.64	23.73	79	4.35	101.43	6.16
Barbados	13.1939	-59.5432	2022-10-22	27.46	24.48	83.62	6.62	101.32	6.3
Barbados	13.1939	-59.5432	2022-10-23	27.89	24.67	82.44	4.63	101.32	7.2
Barbados	13.1939	-59.5432	2022-10-24	27.87	23.37	76.19	0.42	101.35	7.54
Barbados	13.1939	-59.5432	2022-10-25	27.82	22.87	74	0.26	101.3	6.5
Barbados	13.1939	-59.5432	2022-10-26	27.94	22.44	71.62	0.09	101.36	6.58
Barbados	13.1939	-59.5432	2022-10-27	27.84	22.36	71.62	0.08	101.4	6.71
Barbados	13.1939	-59.5432	2022-10-28	28.02	23.44	75.88	2.6	101.37	6.3
Barbados	13.1939	-59.5432	2022-10-29	27.64	24.1	80.81	2.98	101.22	5.45
Barbados	13.1939	-59.5432	2022-10-30	27.3	24.13	82.62	1.66	101.16	4.79
Barbados	13.1939	-59.5432	2022-10-31	27.62	23.78	79.38	0.52	101.16	5.44
Barbados	13.1939	-59.5432	2022-11-01	27.9	23.44	76.38	0.22	101.24	5.52
Barbados	13.1939	-59.5432	2022-11-02	28.08	23.41	75.44	0.37	101.32	7.27
Barbados	13.1939	-59.5432	2022-11-03	28.07	25.12	83.81	5.82	101.27	7.41
Barbados	13.1939	-59.5432	2022-11-04	27.98	24.6	81.69	3.98	101.29	7.45
Barbados	13.1939	-59.5432	2022-11-05	27.86	25.09	84.81	14.16	101.32	8.73
Barbados	13.1939	-59.5432	2022-11-06	27.86	24.59	82.25	6.96	101.41	7.21
Barbados	13.1939	-59.5432	2022-11-07	27.98	24.12	79.38	3.15	101.27	7.2
Belgium	50.5011	4.46611	2022-05-06	13.53	8.28	73.25	0.1	100.95	1.08
Belgium	50.5011	4.46611	2022-05-07	13.42	10.5	83.88	1.45	100.82	1.59
Belgium	50.5011	4.46611	2022-05-08	12.66	8.9	79.69	0.16	101.04	3.11
Belgium	50.5011	4.46611	2022-05-09	15.42	10.43	74.25	0	100.84	1.35
Belgium	50.5011	4.46611	2022-05-10	16.55	12.37	77.06	0.02	100.18	3.09
Belgium	50.5011	4.46611	2022-05-11	16.1	11.71	76.56	0.11	99.68	3.66
Belgium	50.5011	4.46611	2022-05-12	13.37	9.55	79.25	0.1	100.33	2.33
Belgium	50.5011	4.46611	2022-05-13	12.57	8.68	79.06	0.03	100.56	2.87
Belgium	50.5011	4.46611	2022-05-14	14.07	9.71	76.88	0	100.58	1.3
Belgium	50.5011	4.46611	2022-05-15	17.01	11.88	73.94	0	100.09	2.43
Belgium	50.5011	4.46611	2022-05-16	17.83	14.15	79.38	0.2	100.12	2.98
Belgium	50.5011	4.46611	2022-05-17	19.09	13.9	73.25	0.01	100.39	1.9
Belgium	50.5011	4.46611	2022-05-18	19.45	15.42	77.94	0.16	100.43	1.88
Belgium	50.5011	4.46611	2022-05-19	17.76	15.76	88.25	17.5	100.31	2.54
Belgium	50.5011	4.46611	2022-05-20	15.3	13.02	86.62	32.06	100.26	3.31
Belgium	50.5011	4.46611	2022-05-21	14.45	10.48	78.44	0.09	100.58	2.48
Belgium	50.5011	4.46611	2022-05-22	16.9	12.3	75.88	0	99.77	1.01
Belgium	50.5011	4.46611	2022-05-23	16.54	13.9	85.19	6.65	98.59	2.83
Belgium	50.5011	4.46611	2022-05-24	12.4	9.35	82.75	2.33	99.22	3.73
Belgium	50.5011	4.46611	2022-05-25	12.98	9.12	79.31	0.6	100.07	4.05
Belgium	50.5011	4.46611	2022-05-26	14.98	11.93	83	0.42	100.65	3.94
Belgium	50.5011	4.46611	2022-05-27	13.51	9.48	78.25	2.35	100.73	3.14
Belgium	50.5011	4.46611	2022-05-28	11.19	6.85	76.25	0.92	100.62	2.9
Belgium	50.5011	4.46611	2022-05-29	9.62	6.69	83	2.38	100.04	2.24
Belgium	50.5011	4.46611	2022-05-30	11.42	6.34	73.44	0.11	99.8	0.95
Belgium	50.5011	4.46611	2022-05-31	12.76	7.29	71.94	0.4	99.79	1.59
Belgium	50.5011	4.46611	2022-06-01	11.8	7.8	78.38	0.39	100.14	2.57
Belgium	50.5011	4.46611	2022-06-02	13.46	8.16	73.12	0.01	100.45	1.91
Belgium	50.5011	4.46611	2022-06-03	16.33	10.88	71.94	0.08	100.12	1.97
Belgium	50.5011	4.46611	2022-06-04	17.82	14.23	80.38	0.26	100.21	2.64
Belgium	50.5011	4.46611	2022-06-05	17.26	15.83	91.5	8.95	99.83	2.63
Belgium	50.5011	4.46611	2022-06-06	14.91	11.6	82.06	1.21	99.99	3.61
Belgium	50.5011	4.46611	2022-06-07	14.9	13.05	89.31	5.59	99.76	2.53
Belgium	50.5011	4.46611	2022-06-08	14.5	12.86	90.25	13.46	99.27	3.43
Belgium	50.5011	4.46611	2022-06-09	14.73	11.07	80.19	0.48	100.07	2.61
Belgium	50.5011	4.46611	2022-06-10	17.28	13.86	81.12	0.4	100.57	3.24
Belgium	50.5011	4.46611	2022-06-11	17.24	14.46	84.56	1.29	100.72	1.94
Belgium	50.5011	4.46611	2022-06-12	15.19	10.81	77.19	0.01	100.73	1.98
Belgium	50.5011	4.46611	2022-06-13	14.63	9.83	75	0.13	100.76	2.16
Belgium	50.5011	4.46611	2022-06-14	14.84	8.25	67	0	100.6	1.67
Belgium	50.5011	4.46611	2022-06-15	17.69	11.37	68.5	0	100.26	1.68
Belgium	50.5011	4.46611	2022-06-16	18.15	12.5	71.62	0	100.63	1.8
Belgium	50.5011	4.46611	2022-06-17	20.19	13.8	68	0	100.68	2.26
Belgium	50.5011	4.46611	2022-06-18	23.32	17.01	69	0.01	99.97	1.92
Belgium	50.5011	4.46611	2022-06-19	16.57	13.14	80.56	0.11	99.58	3.64
Belgium	50.5011	4.46611	2022-06-20	14.84	10.58	77.25	0.06	100.05	2.9
Belgium	50.5011	4.46611	2022-06-21	15.48	11.05	76.75	0.03	99.86	2.3
Belgium	50.5011	4.46611	2022-06-22	17.97	12.8	73.75	0.01	99.65	2.37
Belgium	50.5011	4.46611	2022-06-23	21.09	17.09	78.69	0.53	99.46	2.24
Belgium	50.5011	4.46611	2022-06-24	19.04	16.17	84.06	6.24	99.23	2.51
Belgium	50.5011	4.46611	2022-06-25	17.59	15.3	87	15.32	99.56	2.61
Belgium	50.5011	4.46611	2022-06-26	16.25	12.98	82	2.6	99.93	1.51
Belgium	50.5011	4.46611	2022-06-27	16.06	12.93	82.12	1.86	100.19	1.76
Belgium	50.5011	4.46611	2022-06-28	17.64	11.3	68.12	0	100.38	1.41
Belgium	50.5011	4.46611	2022-06-29	19.76	13.11	66.62	0	99.8	1.7
Belgium	50.5011	4.46611	2022-06-30	15.19	13.15	88.06	18.71	99.78	2.27
Belgium	50.5011	4.46611	2022-07-01	15.1	10.95	77.69	0.51	100.34	2.77
Belgium	50.5011	4.46611	2022-07-02	17.51	11.27	68.5	0	100.48	1.99
Belgium	50.5011	4.46611	2022-07-03	16.51	12.65	79.12	0.4	100.41	1.93
Belgium	50.5011	4.46611	2022-07-04	16.9	12.33	76.81	0.03	100.53	1.65
Belgium	50.5011	4.46611	2022-07-05	16.04	11.37	75.81	0.05	100.79	2
Belgium	50.5011	4.46611	2022-07-06	16.45	11.83	75.06	0.49	100.98	1.52
Belgium	50.5011	4.46611	2022-07-07	16.15	12.94	82	2.06	101.03	3.69
Belgium	50.5011	4.46611	2022-07-08	17.58	12.71	74.31	0.01	101.52	0.99
Belgium	50.5011	4.46611	2022-07-09	18.12	13.7	76.5	0.02	101.19	2.73
Belgium	50.5011	4.46611	2022-07-10	16.37	12.33	78.19	0.02	101.07	1.81
Belgium	50.5011	4.46611	2022-07-11	18.73	14.69	78.75	0.02	100.83	1.53
Belgium	50.5011	4.46611	2022-07-12	20.85	13.99	67.31	0	100.86	1.33
Belgium	50.5011	4.46611	2022-07-13	21.8	16.29	71.38	0.09	100.59	2.58
Belgium	50.5011	4.46611	2022-07-14	18.56	13.72	74.69	0.01	100.52	2.77
Belgium	50.5011	4.46611	2022-07-15	16.33	11.15	73.31	0	100.77	1.63
Belgium	50.5011	4.46611	2022-07-16	17.15	11.57	70.88	0	100.91	2.16
Belgium	50.5011	4.46611	2022-07-17	18.16	11.26	66.38	0	101.06	1.68
Belgium	50.5011	4.46611	2022-07-18	22.98	12.95	55.06	0	100.61	1.57
Belgium	50.5011	4.46611	2022-07-19	24.8	15.1	57.19	0	100.01	2.7
Belgium	50.5011	4.46611	2022-07-20	19.48	16.79	84.88	12.08	100.24	2.52
Belgium	50.5011	4.46611	2022-07-21	18.13	15.9	87.38	4.46	100.5	2.96
Belgium	50.5011	4.46611	2022-07-22	17.1	13.77	81.94	0.07	100.41	1.81
Belgium	50.5011	4.46611	2022-07-23	18.87	14.8	78.75	0.17	100.37	1.23
Belgium	50.5011	4.46611	2022-07-24	21.94	16.32	71.56	0	100.15	1.87
Belgium	50.5011	4.46611	2022-07-25	19.58	15.16	76.38	0.16	99.67	3.62
Belgium	50.5011	4.46611	2022-07-26	17.15	13.9	81.88	1.82	100.22	2.32
Belgium	50.5011	4.46611	2022-07-27	15.58	10.71	74.12	0.01	100.44	2.14
Belgium	50.5011	4.46611	2022-07-28	16.73	10.9	70.5	0	100.12	2.52
Belgium	50.5011	4.46611	2022-07-29	17.9	12.67	73.44	0	100.19	2.04
Belgium	50.5011	4.46611	2022-07-30	18.55	13.3	73.69	0.25	100.41	1.22
Belgium	50.5011	4.46611	2022-07-31	19.34	16.72	85.5	2.44	100.24	3.3
Belgium	50.5011	4.46611	2022-08-01	19.92	16.15	79.75	1.66	100.29	1.12
Belgium	50.5011	4.46611	2022-08-02	20.65	16.42	77.88	0	100.22	2.22
Belgium	50.5011	4.46611	2022-08-03	23.44	17.09	69.31	0	99.98	1.38
Belgium	50.5011	4.46611	2022-08-04	21.46	17.74	79.75	3.95	99.87	1.66
Belgium	50.5011	4.46611	2022-08-05	17.44	12.95	76.19	0.87	100.44	2.58
Belgium	50.5011	4.46611	2022-08-06	15.26	9.78	71.69	0	101.16	2.12
Belgium	50.5011	4.46611	2022-08-07	16.49	10.57	70.69	0	100.93	2.38
Belgium	50.5011	4.46611	2022-08-08	17.44	12.44	74.81	0.03	100.99	2.54
Belgium	50.5011	4.46611	2022-08-09	18.88	13.76	74.62	0.08	101.08	3.08
Belgium	50.5011	4.46611	2022-08-10	20.39	13.75	68.19	0	100.84	2.55
Belgium	50.5011	4.46611	2022-08-11	21.39	12.5	59.38	0	100.5	1.88
Belgium	50.5011	4.46611	2022-08-12	21.79	12.33	56.38	0	100.18	2.07
Belgium	50.5011	4.46611	2022-08-13	21.56	11.9	55.81	0	99.95	1.95
Belgium	50.5011	4.46611	2022-08-14	21.76	13.87	62.5	0.19	99.23	2.22
Belgium	50.5011	4.46611	2022-08-15	19.8	17.2	85.38	4.33	99.01	2.08
Belgium	50.5011	4.46611	2022-08-16	20.73	16.73	79.12	0.82	99.36	1.09
Belgium	50.5011	4.46611	2022-08-17	19.76	16.3	81.12	0.93	99.59	1.03
Belgium	50.5011	4.46611	2022-08-18	19.79	16.13	80.81	0.22	99.84	1.21
Belgium	50.5011	4.46611	2022-08-19	18.69	16.85	89.62	11.27	99.97	2.49
Belgium	50.5011	4.46611	2022-08-20	18.01	13.52	76.62	0.2	100.24	2.07
Belgium	50.5011	4.46611	2022-08-21	17.34	12.73	75.38	0	100.14	1.45
Belgium	50.5011	4.46611	2022-08-22	13.42	10.5	83.88	1.45	100.82	1.59
Belgium	50.5011	4.46611	2022-08-23	12.66	8.9	79.69	0.16	101.04	3.11
Belgium	50.5011	4.46611	2022-08-24	15.42	10.43	74.25	0	100.84	1.35
Belgium	50.5011	4.46611	2022-08-25	16.55	12.37	77.06	0.02	100.18	3.09
Belgium	50.5011	4.46611	2022-08-26	16.1	11.71	76.56	0.11	99.68	3.66
Belgium	50.5011	4.46611	2022-08-27	13.37	9.55	79.25	0.1	100.33	2.33
Belgium	50.5011	4.46611	2022-08-28	12.57	8.68	79.06	0.03	100.56	2.87
Belgium	50.5011	4.46611	2022-08-29	14.07	9.71	76.88	0	100.58	1.3
Belgium	50.5011	4.46611	2022-08-30	17.01	11.88	73.94	0	100.09	2.43
Belgium	50.5011	4.46611	2022-08-31	17.83	14.15	79.38	0.2	100.12	2.98
Belgium	50.5011	4.46611	2022-09-01	19.09	13.9	73.25	0.01	100.39	1.9
Belgium	50.5011	4.46611	2022-09-02	19.45	15.42	77.94	0.16	100.43	1.88
Belgium	50.5011	4.46611	2022-09-03	17.76	15.76	88.25	17.5	100.31	2.54
Belgium	50.5011	4.46611	2022-09-04	15.3	13.02	86.62	32.06	100.26	3.31
Belgium	50.5011	4.46611	2022-09-05	14.45	10.48	78.44	0.09	100.58	2.48
Belgium	50.5011	4.46611	2022-09-06	16.9	12.3	75.88	0	99.77	1.01
Belgium	50.5011	4.46611	2022-09-07	16.54	13.9	85.19	6.65	98.59	2.83
Belgium	50.5011	4.46611	2022-09-08	12.4	9.35	82.75	2.33	99.22	3.73
Belgium	50.5011	4.46611	2022-09-09	12.98	9.12	79.31	0.6	100.07	4.05
Belgium	50.5011	4.46611	2022-09-10	14.98	11.93	83	0.42	100.65	3.94
Belgium	50.5011	4.46611	2022-09-11	13.51	9.48	78.25	2.35	100.73	3.14
Belgium	50.5011	4.46611	2022-09-12	11.19	6.85	76.25	0.92	100.62	2.9
Belgium	50.5011	4.46611	2022-09-13	9.62	6.69	83	2.38	100.04	2.24
Belgium	50.5011	4.46611	2022-09-14	11.42	6.34	73.44	0.11	99.8	0.95
Belgium	50.5011	4.46611	2022-09-15	12.76	7.29	71.94	0.4	99.79	1.59
Belgium	50.5011	4.46611	2022-09-16	11.8	7.8	78.38	0.39	100.14	2.57
Belgium	50.5011	4.46611	2022-09-17	13.46	8.16	73.12	0.01	100.45	1.91
Belgium	50.5011	4.46611	2022-09-18	16.33	10.88	71.94	0.08	100.12	1.97
Belgium	50.5011	4.46611	2022-09-19	17.82	14.23	80.38	0.26	100.21	2.64
Belgium	50.5011	4.46611	2022-09-20	17.26	15.83	91.5	8.95	99.83	2.63
Belgium	50.5011	4.46611	2022-09-21	14.91	11.6	82.06	1.21	99.99	3.61
Belgium	50.5011	4.46611	2022-09-22	14.9	13.05	89.31	5.59	99.76	2.53
Belgium	50.5011	4.46611	2022-09-23	14.5	12.86	90.25	13.46	99.27	3.43
Belgium	50.5011	4.46611	2022-09-24	14.73	11.07	80.19	0.48	100.07	2.61
Belgium	50.5011	4.46611	2022-09-25	17.28	13.86	81.12	0.4	100.57	3.24
Belgium	50.5011	4.46611	2022-09-26	17.24	14.46	84.56	1.29	100.72	1.94
Belgium	50.5011	4.46611	2022-09-27	15.19	10.81	77.19	0.01	100.73	1.98
Belgium	50.5011	4.46611	2022-09-28	14.63	9.83	75	0.13	100.76	2.16
Belgium	50.5011	4.46611	2022-09-29	14.84	8.25	67	0	100.6	1.67
Belgium	50.5011	4.46611	2022-09-30	17.69	11.37	68.5	0	100.26	1.68
Belgium	50.5011	4.46611	2022-10-01	18.15	12.5	71.62	0	100.63	1.8
Belgium	50.5011	4.46611	2022-10-02	20.19	13.8	68	0	100.68	2.26
Belgium	50.5011	4.46611	2022-10-03	23.32	17.01	69	0.01	99.97	1.92
Belgium	50.5011	4.46611	2022-10-04	16.57	13.14	80.56	0.11	99.58	3.64
Belgium	50.5011	4.46611	2022-10-05	14.84	10.58	77.25	0.06	100.05	2.9
Belgium	50.5011	4.46611	2022-10-06	15.48	11.05	76.75	0.03	99.86	2.3
Belgium	50.5011	4.46611	2022-10-07	17.97	12.8	73.75	0.01	99.65	2.37
Belgium	50.5011	4.46611	2022-10-08	21.09	17.09	78.69	0.53	99.46	2.24
Belgium	50.5011	4.46611	2022-10-09	19.04	16.17	84.06	6.24	99.23	2.51
Belgium	50.5011	4.46611	2022-10-10	17.59	15.3	87	15.32	99.56	2.61
Belgium	50.5011	4.46611	2022-10-11	16.25	12.98	82	2.6	99.93	1.51
Belgium	50.5011	4.46611	2022-10-12	16.06	12.93	82.12	1.86	100.19	1.76
Belgium	50.5011	4.46611	2022-10-13	17.64	11.3	68.12	0	100.38	1.41
Belgium	50.5011	4.46611	2022-10-14	19.76	13.11	66.62	0	99.8	1.7
Belgium	50.5011	4.46611	2022-10-15	15.19	13.15	88.06	18.71	99.78	2.27
Belgium	50.5011	4.46611	2022-10-16	15.1	10.95	77.69	0.51	100.34	2.77
Belgium	50.5011	4.46611	2022-10-17	17.51	11.27	68.5	0	100.48	1.99
Belgium	50.5011	4.46611	2022-10-18	16.51	12.65	79.12	0.4	100.41	1.93
Belgium	50.5011	4.46611	2022-10-19	16.9	12.33	76.81	0.03	100.53	1.65
Belgium	50.5011	4.46611	2022-10-20	16.04	11.37	75.81	0.05	100.79	2
Belgium	50.5011	4.46611	2022-10-21	16.45	11.83	75.06	0.49	100.98	1.52
Belgium	50.5011	4.46611	2022-10-22	16.15	12.94	82	2.06	101.03	3.69
Belgium	50.5011	4.46611	2022-10-23	17.58	12.71	74.31	0.01	101.52	0.99
Belgium	50.5011	4.46611	2022-10-24	18.12	13.7	76.5	0.02	101.19	2.73
Belgium	50.5011	4.46611	2022-10-25	16.37	12.33	78.19	0.02	101.07	1.81
Belgium	50.5011	4.46611	2022-10-26	18.73	14.69	78.75	0.02	100.83	1.53
Belgium	50.5011	4.46611	2022-10-27	20.85	13.99	67.31	0	100.86	1.33
Belgium	50.5011	4.46611	2022-10-28	21.8	16.29	71.38	0.09	100.59	2.58
Belgium	50.5011	4.46611	2022-10-29	18.56	13.72	74.69	0.01	100.52	2.77
Belgium	50.5011	4.46611	2022-10-30	16.33	11.15	73.31	0	100.77	1.63
Belgium	50.5011	4.46611	2022-10-31	17.15	11.57	70.88	0	100.91	2.16
Belgium	50.5011	4.46611	2022-11-01	18.16	11.26	66.38	0	101.06	1.68
Belgium	50.5011	4.46611	2022-11-02	22.98	12.95	55.06	0	100.61	1.57
Belgium	50.5011	4.46611	2022-11-03	24.8	15.1	57.19	0	100.01	2.7
Belgium	50.5011	4.46611	2022-11-04	19.48	16.79	84.88	12.08	100.24	2.52
Belgium	50.5011	4.46611	2022-11-05	18.13	15.9	87.38	4.46	100.5	2.96
Belgium	50.5011	4.46611	2022-11-06	17.1	13.77	81.94	0.07	100.41	1.81
Belgium	50.5011	4.46611	2022-11-07	18.87	14.8	78.75	0.17	100.37	1.23
Benin	9.30577	0.0648604	2022-05-06	32.93	16.58	42.44	0.01	99.19	1.95
Benin	9.30577	0.0648604	2022-05-07	30.92	18.67	49.75	0.01	99.13	2.24
Benin	9.30577	0.0648604	2022-05-08	32.91	18.93	46.75	0.06	99.02	2.52
Benin	9.30577	0.0648604	2022-05-09	31.41	21.1	55.44	2.25	99.13	3.74
Benin	9.30577	0.0648604	2022-05-10	30.1	22.54	65.81	7.5	99.15	1.81
Benin	9.30577	0.0648604	2022-05-11	30.67	22.56	63.5	2.28	99.16	2.34
Benin	9.30577	0.0648604	2022-05-12	28.53	23.75	76.06	4.24	99.28	2.26
Benin	9.30577	0.0648604	2022-05-13	31.43	21.48	59.31	0.24	99.19	1.89
Benin	9.30577	0.0648604	2022-05-14	31.68	21.99	59.06	1.91	99.15	2.91
Benin	9.30577	0.0648604	2022-05-15	31.57	21.75	59.25	0.67	99.2	2.17
Benin	9.30577	0.0648604	2022-05-16	32.26	21.26	55.5	0.47	99.22	2.11
Benin	9.30577	0.0648604	2022-05-17	32.73	20.75	52.31	0.09	99.12	2.78
Benin	9.30577	0.0648604	2022-05-18	32.22	20.87	54.56	0.13	99	3.02
Benin	9.30577	0.0648604	2022-05-19	33.04	20.52	50.62	0.3	99.04	3.36
Benin	9.30577	0.0648604	2022-05-20	31.72	21.44	56.88	8.84	99.27	2.56
Benin	9.30577	0.0648604	2022-05-21	25.61	23.42	87.88	51.77	99.53	1.8
Benin	9.30577	0.0648604	2022-05-22	27.09	22.75	78.5	1.16	99.51	1.48
Benin	9.30577	0.0648604	2022-05-23	27.69	21.41	70.38	0.31	99.44	0.75
Benin	9.30577	0.0648604	2022-05-24	27.69	20.21	66.81	0	99.41	2.02
Benin	9.30577	0.0648604	2022-05-25	27.55	22.55	75.06	1.43	99.56	1.87
Benin	9.30577	0.0648604	2022-05-26	28.06	22.62	73.44	1.81	99.57	2.18
Benin	9.30577	0.0648604	2022-05-27	27.58	23.04	77.31	1.56	99.52	2.41
Benin	9.30577	0.0648604	2022-05-28	28.44	22.44	71.81	0.45	99.31	2.17
Benin	9.30577	0.0648604	2022-05-29	28.85	22.54	70.31	0.73	99.19	2.24
Benin	9.30577	0.0648604	2022-05-30	28.77	22.55	70.62	1.81	99.18	2.11
Benin	9.30577	0.0648604	2022-05-31	28.95	22.26	68.94	1.87	99.2	2.44
Benin	9.30577	0.0648604	2022-06-01	29.3	21.77	66.19	0.69	99.14	2.21
Benin	9.30577	0.0648604	2022-06-02	30.65	21.05	59.25	0.16	98.95	2.09
Benin	9.30577	0.0648604	2022-06-03	30.09	21.98	63.69	0.58	99.02	2.32
Benin	9.30577	0.0648604	2022-06-04	29.31	21.23	64.25	0.83	99.18	2.39
Benin	9.30577	0.0648604	2022-06-05	29.02	21.56	65.88	0.86	99.21	2.08
Benin	9.30577	0.0648604	2022-06-06	27.5	21.82	72.44	4.61	99.37	2.43
Benin	9.30577	0.0648604	2022-06-07	29.39	19.92	62.12	0.07	99.38	0.93
Benin	9.30577	0.0648604	2022-06-08	31.75	19.3	50.38	0.24	99.24	0.62
Benin	9.30577	0.0648604	2022-06-09	31.78	19.9	51.94	0.35	99.05	2.45
Benin	9.30577	0.0648604	2022-06-10	28.36	22.69	72	2.26	99.19	2.73
Benin	9.30577	0.0648604	2022-06-11	27.93	22.36	73.56	6.76	99.3	1.88
Benin	9.30577	0.0648604	2022-06-12	26.71	22.69	79.88	10.42	99.48	1.52
Benin	9.30577	0.0648604	2022-06-13	28.98	21.37	66.38	0.19	99.33	0.91
Benin	9.30577	0.0648604	2022-06-14	29.9	21.21	61.25	0.82	99.14	2.09
Benin	9.30577	0.0648604	2022-06-15	27.8	22.89	75.88	20.63	99.18	2.38
Benin	9.30577	0.0648604	2022-06-16	25.68	23.39	87.62	55.64	99.26	2.35
Benin	9.30577	0.0648604	2022-06-17	26.65	22.18	77.69	1.59	99.39	1.75
Benin	9.30577	0.0648604	2022-06-18	25.44	22.4	83.81	3.84	99.51	1.62
Benin	9.30577	0.0648604	2022-06-19	26.52	22.05	77.44	0.95	99.49	1.04
Benin	9.30577	0.0648604	2022-06-20	27.54	22.48	75.25	1.53	99.4	1.68
Benin	9.30577	0.0648604	2022-06-21	26.94	22.8	79	2.94	99.37	2.12
Benin	9.30577	0.0648604	2022-06-22	26.51	21.99	77.69	4.4	99.36	1.7
Benin	9.30577	0.0648604	2022-06-23	26.5	21.99	77.06	0.42	99.38	1.56
Benin	9.30577	0.0648604	2022-06-24	27.44	22.27	74.94	1.62	99.28	1.53
Benin	9.30577	0.0648604	2022-06-25	26.96	22.89	79.44	1.71	99.26	2.08
Benin	9.30577	0.0648604	2022-06-26	26.82	22.86	80.06	0.88	99.36	1.84
Benin	9.30577	0.0648604	2022-06-27	27.45	22.5	75.81	2.69	99.41	1.16
Benin	9.30577	0.0648604	2022-06-28	27.68	22.76	75.75	1.29	99.43	1.46
Benin	9.30577	0.0648604	2022-06-29	27.19	22.97	78.75	4.2	99.42	1.8
Benin	9.30577	0.0648604	2022-06-30	26.59	22.04	78.19	2.65	99.38	1.5
Benin	9.30577	0.0648604	2022-07-01	26.84	21.64	75.06	0.65	99.37	1.6
Benin	9.30577	0.0648604	2022-07-02	26.78	22.37	78.25	7.64	99.55	2.3
Benin	9.30577	0.0648604	2022-07-03	26.48	22.64	80.56	4.59	99.58	1.8
Benin	9.30577	0.0648604	2022-07-04	27.62	22.13	73.88	1.81	99.46	1.98
Benin	9.30577	0.0648604	2022-07-05	26.71	22.71	79.75	5.73	99.41	2.18
Benin	9.30577	0.0648604	2022-07-06	27.34	23.01	78.75	4.38	99.45	1.95
Benin	9.30577	0.0648604	2022-07-07	28.35	22.58	72.94	0.42	99.43	1.23
Benin	9.30577	0.0648604	2022-07-08	27.75	23.31	77.88	5.64	99.38	2.05
Benin	9.30577	0.0648604	2022-07-09	25.73	23.41	87.56	50.26	99.46	2.46
Benin	9.30577	0.0648604	2022-07-10	26.05	22.93	83.75	4	99.4	2.54
Benin	9.30577	0.0648604	2022-07-11	26.88	22.89	79.81	1.36	99.25	1.87
Benin	9.30577	0.0648604	2022-07-12	27.36	23.39	80	2.75	99.41	1.73
Benin	9.30577	0.0648604	2022-07-13	26.56	23.18	82.19	1.07	99.48	1.59
Benin	9.30577	0.0648604	2022-07-14	26.48	23.01	81.81	1.9	99.33	1.66
Benin	9.30577	0.0648604	2022-07-15	27.05	22.69	78.19	1.2	99.23	2.37
Benin	9.30577	0.0648604	2022-07-16	25.51	22.69	84.88	5.18	99.31	2.36
Benin	9.30577	0.0648604	2022-07-17	25.78	22.33	82.25	3.75	99.46	1.95
Benin	9.30577	0.0648604	2022-07-18	25.5	22.34	83.38	6.07	99.46	2.17
Benin	9.30577	0.0648604	2022-07-19	25.97	21.8	79	2.74	99.38	2.3
Benin	9.30577	0.0648604	2022-07-20	26.21	21.33	76.31	0.4	99.35	1.71
Benin	9.30577	0.0648604	2022-07-21	27.34	20.9	69.69	0.09	99.34	1.63
Benin	9.30577	0.0648604	2022-07-22	27.56	22.05	73.12	3.02	99.3	1.33
Benin	9.30577	0.0648604	2022-07-23	26.7	22.96	80.75	81.13	99.23	1.3
Benin	9.30577	0.0648604	2022-07-24	25.31	22.65	85.62	53.56	99.4	2.02
Benin	9.30577	0.0648604	2022-07-25	26.65	22.66	79.25	1.77	99.41	0.77
Benin	9.30577	0.0648604	2022-07-26	25.57	23.13	86.75	6.59	99.33	1.58
Benin	9.30577	0.0648604	2022-07-27	26.1	23.26	85.06	2.33	99.24	2.15
Benin	9.30577	0.0648604	2022-07-28	25.55	22.98	86.31	3.95	99.34	2.4
Benin	9.30577	0.0648604	2022-07-29	24.82	22.52	87.5	7.44	99.46	2.26
Benin	9.30577	0.0648604	2022-07-30	25.47	22.63	85.06	5.58	99.49	1.66
Benin	9.30577	0.0648604	2022-07-31	26.14	22.9	83.12	3.45	99.43	1.31
Benin	9.30577	0.0648604	2022-08-01	26.13	22.31	80.38	1.38	99.36	2.4
Benin	9.30577	0.0648604	2022-08-02	25.65	21.98	80.88	1.26	99.42	2.28
Benin	9.30577	0.0648604	2022-08-03	26.53	22.88	81.25	5.4	99.28	1.56
Benin	9.30577	0.0648604	2022-08-04	26.98	23.19	80.69	5.41	99.26	1.55
Benin	9.30577	0.0648604	2022-08-05	26.54	22.88	81.31	2.67	99.36	2.46
Benin	9.30577	0.0648604	2022-08-06	26.83	22.56	78.56	1.68	99.4	1.7
Benin	9.30577	0.0648604	2022-08-07	27.52	22.13	73.88	0.61	99.26	1.36
Benin	9.30577	0.0648604	2022-08-08	27.25	22.49	76.25	1.9	99.22	1.88
Benin	9.30577	0.0648604	2022-08-09	26.98	22.72	78.56	1.63	99.31	1.7
Benin	9.30577	0.0648604	2022-08-10	27.42	22.75	76.69	2.57	99.3	2.23
Benin	9.30577	0.0648604	2022-08-11	26.97	23.01	79.94	3.14	99.29	2.39
Benin	9.30577	0.0648604	2022-08-12	25.45	23.33	88.19	10.65	99.37	1.33
Benin	9.30577	0.0648604	2022-08-13	27.08	22.39	77.44	0.86	99.33	1.44
Benin	9.30577	0.0648604	2022-08-14	25.65	22.42	82.75	1.14	99.25	1.78
Benin	9.30577	0.0648604	2022-08-15	25.31	22.9	86.81	10.86	99.07	2.58
Benin	9.30577	0.0648604	2022-08-16	25.3	21.99	82.81	4.26	99.28	3.48
Benin	9.30577	0.0648604	2022-08-17	25.53	22.21	82.75	1.51	99.4	1.78
Benin	9.30577	0.0648604	2022-08-18	27.19	21.92	74.44	0.71	99.34	1.38
Benin	9.30577	0.0648604	2022-08-19	26.41	22.98	82.06	11.26	99.34	1.62
Benin	9.30577	0.0648604	2022-08-20	25.97	22.68	83.06	5.63	99.42	2.3
Benin	9.30577	0.0648604	2022-08-21	27.01	22.81	78.69	2.62	99.41	1.48
Benin	9.30577	0.0648604	2022-08-22	26.65	22.66	79.25	1.77	99.41	0.77
Benin	9.30577	0.0648604	2022-08-23	25.57	23.13	86.75	6.59	99.33	1.58
Benin	9.30577	0.0648604	2022-08-24	26.1	23.26	85.06	2.33	99.24	2.15
Benin	9.30577	0.0648604	2022-08-25	25.55	22.98	86.31	3.95	99.34	2.4
Benin	9.30577	0.0648604	2022-08-26	24.82	22.52	87.5	7.44	99.46	2.26
Benin	9.30577	0.0648604	2022-08-27	25.47	22.63	85.06	5.58	99.49	1.66
Benin	9.30577	0.0648604	2022-08-28	26.14	22.9	83.12	3.45	99.43	1.31
Benin	9.30577	0.0648604	2022-08-29	26.13	22.31	80.38	1.38	99.36	2.4
Benin	9.30577	0.0648604	2022-08-30	25.65	21.98	80.88	1.26	99.42	2.28
Benin	9.30577	0.0648604	2022-08-31	26.53	22.88	81.25	5.4	99.28	1.56
Benin	9.30577	0.0648604	2022-09-01	26.98	23.19	80.69	5.41	99.26	1.55
Benin	9.30577	0.0648604	2022-09-02	26.54	22.88	81.31	2.67	99.36	2.46
Benin	9.30577	0.0648604	2022-09-03	26.83	22.56	78.56	1.68	99.4	1.7
Benin	9.30577	0.0648604	2022-09-04	27.52	22.13	73.88	0.61	99.26	1.36
Benin	9.30577	0.0648604	2022-09-05	27.25	22.49	76.25	1.9	99.22	1.88
Benin	9.30577	0.0648604	2022-09-06	26.98	22.72	78.56	1.63	99.31	1.7
Benin	9.30577	0.0648604	2022-09-07	27.42	22.75	76.69	2.57	99.3	2.23
Benin	9.30577	0.0648604	2022-09-08	26.97	23.01	79.94	3.14	99.29	2.39
Benin	9.30577	0.0648604	2022-09-09	25.45	23.33	88.19	10.65	99.37	1.33
Benin	9.30577	0.0648604	2022-09-10	27.08	22.39	77.44	0.86	99.33	1.44
Benin	9.30577	0.0648604	2022-09-11	25.65	22.42	82.75	1.14	99.25	1.78
Benin	9.30577	0.0648604	2022-09-12	25.31	22.9	86.81	10.86	99.07	2.58
Benin	9.30577	0.0648604	2022-09-13	25.3	21.99	82.81	4.26	99.28	3.48
Benin	9.30577	0.0648604	2022-09-14	25.53	22.21	82.75	1.51	99.4	1.78
Benin	9.30577	0.0648604	2022-09-15	27.19	21.92	74.44	0.71	99.34	1.38
Benin	9.30577	0.0648604	2022-09-16	26.41	22.98	82.06	11.26	99.34	1.62
Benin	9.30577	0.0648604	2022-09-17	25.97	22.68	83.06	5.63	99.42	2.3
Benin	9.30577	0.0648604	2022-09-18	27.01	22.81	78.69	2.62	99.41	1.48
Benin	9.30577	0.0648604	2022-09-19	27.5	21.82	72.44	4.61	99.37	2.43
Benin	9.30577	0.0648604	2022-09-20	29.39	19.92	62.12	0.07	99.38	0.93
Benin	9.30577	0.0648604	2022-09-21	31.75	19.3	50.38	0.24	99.24	0.62
Benin	9.30577	0.0648604	2022-09-22	31.78	19.9	51.94	0.35	99.05	2.45
Benin	9.30577	0.0648604	2022-09-23	28.36	22.69	72	2.26	99.19	2.73
Benin	9.30577	0.0648604	2022-09-24	27.93	22.36	73.56	6.76	99.3	1.88
Benin	9.30577	0.0648604	2022-09-25	26.71	22.69	79.88	10.42	99.48	1.52
Benin	9.30577	0.0648604	2022-09-26	28.98	21.37	66.38	0.19	99.33	0.91
Benin	9.30577	0.0648604	2022-09-27	29.9	21.21	61.25	0.82	99.14	2.09
Benin	9.30577	0.0648604	2022-09-28	27.8	22.89	75.88	20.63	99.18	2.38
Benin	9.30577	0.0648604	2022-09-29	25.68	23.39	87.62	55.64	99.26	2.35
Benin	9.30577	0.0648604	2022-09-30	26.65	22.18	77.69	1.59	99.39	1.75
Benin	9.30577	0.0648604	2022-10-01	25.44	22.4	83.81	3.84	99.51	1.62
Benin	9.30577	0.0648604	2022-10-02	26.52	22.05	77.44	0.95	99.49	1.04
Benin	9.30577	0.0648604	2022-10-03	27.54	22.48	75.25	1.53	99.4	1.68
Benin	9.30577	0.0648604	2022-10-04	26.94	22.8	79	2.94	99.37	2.12
Benin	9.30577	0.0648604	2022-10-05	26.51	21.99	77.69	4.4	99.36	1.7
Benin	9.30577	0.0648604	2022-10-06	26.5	21.99	77.06	0.42	99.38	1.56
Benin	9.30577	0.0648604	2022-10-07	27.44	22.27	74.94	1.62	99.28	1.53
Benin	9.30577	0.0648604	2022-10-08	26.96	22.89	79.44	1.71	99.26	2.08
Benin	9.30577	0.0648604	2022-10-09	26.82	22.86	80.06	0.88	99.36	1.84
Benin	9.30577	0.0648604	2022-10-10	27.45	22.5	75.81	2.69	99.41	1.16
Benin	9.30577	0.0648604	2022-10-11	27.68	22.76	75.75	1.29	99.43	1.46
Benin	9.30577	0.0648604	2022-10-12	27.19	22.97	78.75	4.2	99.42	1.8
Benin	9.30577	0.0648604	2022-10-13	26.59	22.04	78.19	2.65	99.38	1.5
Benin	9.30577	0.0648604	2022-10-14	26.84	21.64	75.06	0.65	99.37	1.6
Benin	9.30577	0.0648604	2022-10-15	26.78	22.37	78.25	7.64	99.55	2.3
Benin	9.30577	0.0648604	2022-10-16	26.48	22.64	80.56	4.59	99.58	1.8
Benin	9.30577	0.0648604	2022-10-17	27.62	22.13	73.88	1.81	99.46	1.98
Benin	9.30577	0.0648604	2022-10-18	26.71	22.71	79.75	5.73	99.41	2.18
Benin	9.30577	0.0648604	2022-10-19	27.34	23.01	78.75	4.38	99.45	1.95
Benin	9.30577	0.0648604	2022-10-20	28.35	22.58	72.94	0.42	99.43	1.23
Benin	9.30577	0.0648604	2022-10-21	27.75	23.31	77.88	5.64	99.38	2.05
Benin	9.30577	0.0648604	2022-10-22	25.73	23.41	87.56	50.26	99.46	2.46
Benin	9.30577	0.0648604	2022-10-23	26.05	22.93	83.75	4	99.4	2.54
Benin	9.30577	0.0648604	2022-10-24	26.88	22.89	79.81	1.36	99.25	1.87
Benin	9.30577	0.0648604	2022-10-25	27.36	23.39	80	2.75	99.41	1.73
Benin	9.30577	0.0648604	2022-10-26	26.56	23.18	82.19	1.07	99.48	1.59
Benin	9.30577	0.0648604	2022-10-27	26.48	23.01	81.81	1.9	99.33	1.66
Benin	9.30577	0.0648604	2022-10-28	27.05	22.69	78.19	1.2	99.23	2.37
Benin	9.30577	0.0648604	2022-10-29	25.51	22.69	84.88	5.18	99.31	2.36
Benin	9.30577	0.0648604	2022-10-30	25.78	22.33	82.25	3.75	99.46	1.95
Benin	9.30577	0.0648604	2022-10-31	25.5	22.34	83.38	6.07	99.46	2.17
Benin	9.30577	0.0648604	2022-11-01	25.97	21.8	79	2.74	99.38	2.3
Benin	9.30577	0.0648604	2022-11-02	26.21	21.33	76.31	0.4	99.35	1.71
Benin	9.30577	0.0648604	2022-11-03	27.34	20.9	69.69	0.09	99.34	1.63
Benin	9.30577	0.0648604	2022-11-04	27.56	22.05	73.12	3.02	99.3	1.33
Benin	9.30577	0.0648604	2022-11-05	26.7	22.96	80.75	81.13	99.23	1.3
Benin	9.30577	0.0648604	2022-11-06	25.31	22.65	85.62	53.56	99.4	2.02
Benin	9.30577	0.0648604	2022-11-07	26.65	22.66	79.25	1.77	99.41	0.77
Bermuda	32.3194	-64.9099	2022-05-06	21.56	19.48	88	0.06	101.82	4.64
Bermuda	32.3194	-64.9099	2022-05-07	21.73	20.59	93.38	9.78	101.34	7.37
Bermuda	32.3194	-64.9099	2022-05-08	21.97	20.82	93.31	6.73	101.14	6.43
Bermuda	32.3194	-64.9099	2022-05-09	22.08	20.91	93.19	4.8	101.08	4.58
Bermuda	32.3194	-64.9099	2022-05-10	22.05	20.46	90.94	2.13	101.18	3.7
Bermuda	32.3194	-64.9099	2022-05-11	22.08	20.74	92.25	12.31	101.68	5.79
Bermuda	32.3194	-64.9099	2022-05-12	22.26	21.08	93.12	1.81	102.31	6.3
Bermuda	32.3194	-64.9099	2022-05-13	22.1	21.05	93.94	0.34	102.59	3.12
Bermuda	32.3194	-64.9099	2022-05-14	21.9	20.56	92.19	0.66	102.43	3.14
Bermuda	32.3194	-64.9099	2022-05-15	22.29	20.68	90.69	1.38	102.11	4.73
Bermuda	32.3194	-64.9099	2022-05-16	22.75	21.63	93.5	2.61	101.85	5.2
Bermuda	32.3194	-64.9099	2022-05-17	22.33	20.51	89.5	7.96	101.71	6.2
Bermuda	32.3194	-64.9099	2022-05-18	22.53	21.19	92.25	2.47	101.54	3.86
Bermuda	32.3194	-64.9099	2022-05-19	22.7	19.4	81.69	0.06	101.72	1.99
Bermuda	32.3194	-64.9099	2022-05-20	23.12	22.11	94.19	1.53	101.99	4.03
Bermuda	32.3194	-64.9099	2022-05-21	23.64	21.63	88.69	1.29	102.45	1.14
Bermuda	32.3194	-64.9099	2022-05-22	23.29	22.49	95.38	0.39	102.4	3.03
Bermuda	32.3194	-64.9099	2022-05-23	23.73	22.84	94.88	0.43	101.98	3.6
Bermuda	32.3194	-64.9099	2022-05-24	24.2	22.75	91.75	0.9	101.82	1.82
Bermuda	32.3194	-64.9099	2022-05-25	23.7	21.44	87.31	0.88	101.95	3.97
Bermuda	32.3194	-64.9099	2022-05-26	22.69	18.44	76.69	0.25	102.23	5.49
Bermuda	32.3194	-64.9099	2022-05-27	23.28	18.51	74.25	0.15	102.24	4.13
Bermuda	32.3194	-64.9099	2022-05-28	23.88	21.67	87.44	2.08	102.01	3.95
Bermuda	32.3194	-64.9099	2022-05-29	23.97	22.3	90.44	0.63	102.02	2.77
Bermuda	32.3194	-64.9099	2022-05-30	24.4	22.27	88	1.03	102.06	1.61
Bermuda	32.3194	-64.9099	2022-05-31	24.4	21.26	82.62	0.58	101.79	2.72
Bermuda	32.3194	-64.9099	2022-06-01	24.74	20.43	76.81	0	101.47	3.84
Bermuda	32.3194	-64.9099	2022-06-02	25.11	22.8	87	0.46	101.32	4.98
Bermuda	32.3194	-64.9099	2022-06-03	24.66	21.51	82.5	2.47	101.18	2.45
Bermuda	32.3194	-64.9099	2022-06-04	24.99	21.54	81	0.62	101.18	3.34
Bermuda	32.3194	-64.9099	2022-06-05	24.91	22.17	84.69	9.07	101.33	5.24
Bermuda	32.3194	-64.9099	2022-06-06	24.96	22.13	84.19	4.02	100.84	10.91
Bermuda	32.3194	-64.9099	2022-06-07	23.14	17.45	69.94	0.05	101.91	4.84
Bermuda	32.3194	-64.9099	2022-06-08	22.82	17.36	70.88	0	102.06	4.71
Bermuda	32.3194	-64.9099	2022-06-09	23.66	20.67	83.25	0.14	101.82	6.02
Bermuda	32.3194	-64.9099	2022-06-10	24.13	22.8	92.38	3.19	101.73	4.75
Bermuda	32.3194	-64.9099	2022-06-11	24.09	23.02	93.81	3.01	101.94	4.61
Bermuda	32.3194	-64.9099	2022-06-12	24.02	22.98	94.06	0.43	102.29	2.93
Bermuda	32.3194	-64.9099	2022-06-13	24.7	23.62	93.88	1.27	102.24	2.55
Bermuda	32.3194	-64.9099	2022-06-14	24.94	23.85	93.75	0.34	101.94	5.08
Bermuda	32.3194	-64.9099	2022-06-15	24.81	22.73	88.31	4.26	101.4	8.28
Bermuda	32.3194	-64.9099	2022-06-16	23.59	18.71	73.75	0.16	101.57	6.2
Bermuda	32.3194	-64.9099	2022-06-17	23.44	17.01	67	0.27	101.65	3.68
Bermuda	32.3194	-64.9099	2022-06-18	24.73	19.55	72.81	0.19	101.37	5.05
Bermuda	32.3194	-64.9099	2022-06-19	24.62	22.62	88.69	3.74	101.36	6.05
Bermuda	32.3194	-64.9099	2022-06-20	23.65	16.12	62.75	0.04	101.95	4.59
Bermuda	32.3194	-64.9099	2022-06-21	23.29	15.18	59.94	0	102.04	4.67
Bermuda	32.3194	-64.9099	2022-06-22	22.84	17.57	72	1.15	101.75	5.12
Bermuda	32.3194	-64.9099	2022-06-23	23.84	20.59	82.06	1.26	101.56	4.46
Bermuda	32.3194	-64.9099	2022-06-24	24.75	23.15	90.94	6.56	101.67	4.75
Bermuda	32.3194	-64.9099	2022-06-25	24.17	22.01	87.75	10	101.96	4.79
Bermuda	32.3194	-64.9099	2022-06-26	24.09	21.69	86.38	11.01	102.07	5.02
Bermuda	32.3194	-64.9099	2022-06-27	24.92	22.71	87.62	11.58	102.13	3.9
Bermuda	32.3194	-64.9099	2022-06-28	24.83	23.34	91.5	20.03	102.28	6.64
Bermuda	32.3194	-64.9099	2022-06-29	24.78	22.82	88.88	5.48	102.55	3.52
Bermuda	32.3194	-64.9099	2022-06-30	24.76	22.28	86	2.52	102.34	2.47
Bermuda	32.3194	-64.9099	2022-07-01	24.33	19	72.44	0.31	102.27	2.87
Bermuda	32.3194	-64.9099	2022-07-02	24.73	17.87	65.19	0	102.35	1.86
Bermuda	32.3194	-64.9099	2022-07-03	25.32	21.8	80.75	0.23	102.47	2.91
Bermuda	32.3194	-64.9099	2022-07-04	25.55	23.22	86.94	0.82	102.35	3.2
Bermuda	32.3194	-64.9099	2022-07-05	26.05	23.58	86.31	1.78	102.14	4.18
Bermuda	32.3194	-64.9099	2022-07-06	26.32	22.64	80.06	0.15	102.09	4.87
Bermuda	32.3194	-64.9099	2022-07-07	26.22	23.88	86.94	1.88	102.13	3.66
Bermuda	32.3194	-64.9099	2022-07-08	26.81	24.84	88.94	4.38	102.23	6.23
Bermuda	32.3194	-64.9099	2022-07-09	26.65	24.69	89	3.09	102.23	5.09
Bermuda	32.3194	-64.9099	2022-07-10	26.58	24.48	88.31	5.74	101.88	7.05
Bermuda	32.3194	-64.9099	2022-07-11	26.75	25.03	90.44	6.09	101.65	6.12
Bermuda	32.3194	-64.9099	2022-07-12	26.48	24.69	90	4.78	101.72	7.91
Bermuda	32.3194	-64.9099	2022-07-13	26.46	24.77	90.5	3.83	102.05	4.92
Bermuda	32.3194	-64.9099	2022-07-14	26.48	25.23	93	0.77	102.35	3.39
Bermuda	32.3194	-64.9099	2022-07-15	26.62	24.19	86.62	1.21	102.42	2.23
Bermuda	32.3194	-64.9099	2022-07-16	27.1	23.1	78.5	2.39	102.38	1.66
Bermuda	32.3194	-64.9099	2022-07-17	27.22	22.38	74.44	0.01	102.37	3.11
Bermuda	32.3194	-64.9099	2022-07-18	27.82	23.82	78.56	0.17	102.35	2.05
Bermuda	32.3194	-64.9099	2022-07-19	27.48	24.88	85.69	0.99	102.14	2.55
Bermuda	32.3194	-64.9099	2022-07-20	27.54	24.6	83.88	0.6	101.99	5.1
Bermuda	32.3194	-64.9099	2022-07-21	27.76	23.95	79.56	0.09	102.15	4.9
Bermuda	32.3194	-64.9099	2022-07-22	27.87	21.77	69.19	0.01	102.36	3.7
Bermuda	32.3194	-64.9099	2022-07-23	27.56	22.84	75.12	0.27	102.44	3.41
Bermuda	32.3194	-64.9099	2022-07-24	27.34	24.22	82.94	1.85	102.45	2.75
Bermuda	32.3194	-64.9099	2022-07-25	27.47	23.91	80.94	2.25	102.44	2.79
Bermuda	32.3194	-64.9099	2022-07-26	27.82	23.66	77.81	2.87	102.4	2.31
Bermuda	32.3194	-64.9099	2022-07-27	28.11	24.07	78.38	1.5	102.13	4.25
Bermuda	32.3194	-64.9099	2022-07-28	28.08	24.6	81.19	2.41	101.95	5.9
Bermuda	32.3194	-64.9099	2022-07-29	27.99	24.77	82.5	3.6	102.1	3.84
Bermuda	32.3194	-64.9099	2022-07-30	27.3	24.76	85.94	5.49	102.31	4.3
Bermuda	32.3194	-64.9099	2022-07-31	28.34	24.01	77	0.16	102.31	4.51
Bermuda	32.3194	-64.9099	2022-08-01	28.38	24.63	79.81	2.46	102.09	4.28
Bermuda	32.3194	-64.9099	2022-08-02	28.6	23.89	75.25	0.38	101.95	2.8
Bermuda	32.3194	-64.9099	2022-08-03	28.54	23.23	72.62	0.66	102.11	1.57
Bermuda	32.3194	-64.9099	2022-08-04	27.87	23.43	76.44	2.7	102.34	3.2
Bermuda	32.3194	-64.9099	2022-08-05	28.31	24.08	77.5	5.01	102.38	3.13
Bermuda	32.3194	-64.9099	2022-08-06	28.58	24.61	78.75	2.93	102.46	5.7
Bermuda	32.3194	-64.9099	2022-08-07	28.53	24.49	78.44	2.04	102.43	4.49
Bermuda	32.3194	-64.9099	2022-08-08	27.99	23.86	77.94	4.11	102.28	2.45
Bermuda	32.3194	-64.9099	2022-08-09	28.34	23.43	74.31	4.09	102.23	2
Bermuda	32.3194	-64.9099	2022-08-10	28.43	23.77	75.62	3.63	102.15	3.51
Bermuda	32.3194	-64.9099	2022-08-11	28.67	22.87	70.44	0.2	101.87	3.7
Bermuda	32.3194	-64.9099	2022-08-12	28.79	22.73	69.25	1.65	101.83	3.24
Bermuda	32.3194	-64.9099	2022-08-13	28.57	23.32	72.81	5.66	101.81	2.7
Bermuda	32.3194	-64.9099	2022-08-14	27.9	23.52	76.75	5.73	101.71	2.63
Bermuda	32.3194	-64.9099	2022-08-15	27.87	24.07	79.56	8.24	101.45	4.98
Bermuda	32.3194	-64.9099	2022-08-16	28.4	24.3	78.12	5.46	101.45	5.23
Bermuda	32.3194	-64.9099	2022-08-17	28.76	25.16	80.56	10.96	101.56	6.55
Bermuda	32.3194	-64.9099	2022-08-18	28.92	25.08	79.5	1.56	101.74	5.94
Bermuda	32.3194	-64.9099	2022-08-19	28.63	24.92	80.06	0.42	102.11	3.78
Bermuda	32.3194	-64.9099	2022-08-20	28.24	24.45	79.62	0.75	102.24	1.55
Bermuda	32.3194	-64.9099	2022-08-21	28.03	23.41	75.69	0.15	102.11	1.41
Bermuda	32.3194	-64.9099	2022-08-22	27.47	23.91	80.94	2.25	102.44	2.79
Bermuda	32.3194	-64.9099	2022-08-23	27.82	23.66	77.81	2.87	102.4	2.31
Bermuda	32.3194	-64.9099	2022-08-24	28.11	24.07	78.38	1.5	102.13	4.25
Bermuda	32.3194	-64.9099	2022-08-25	28.08	24.6	81.19	2.41	101.95	5.9
Bermuda	32.3194	-64.9099	2022-08-26	27.99	24.77	82.5	3.6	102.1	3.84
Bermuda	32.3194	-64.9099	2022-08-27	27.3	24.76	85.94	5.49	102.31	4.3
Bermuda	32.3194	-64.9099	2022-08-28	28.34	24.01	77	0.16	102.31	4.51
Bermuda	32.3194	-64.9099	2022-08-29	28.38	24.63	79.81	2.46	102.09	4.28
Bermuda	32.3194	-64.9099	2022-08-30	28.6	23.89	75.25	0.38	101.95	2.8
Bermuda	32.3194	-64.9099	2022-08-31	28.54	23.23	72.62	0.66	102.11	1.57
Bermuda	32.3194	-64.9099	2022-09-01	27.87	23.43	76.44	2.7	102.34	3.2
Bermuda	32.3194	-64.9099	2022-09-02	28.31	24.08	77.5	5.01	102.38	3.13
Bermuda	32.3194	-64.9099	2022-09-03	28.58	24.61	78.75	2.93	102.46	5.7
Bermuda	32.3194	-64.9099	2022-09-04	28.53	24.49	78.44	2.04	102.43	4.49
Bermuda	32.3194	-64.9099	2022-09-05	27.99	23.86	77.94	4.11	102.28	2.45
Bermuda	32.3194	-64.9099	2022-09-06	28.34	23.43	74.31	4.09	102.23	2
Bermuda	32.3194	-64.9099	2022-09-07	28.43	23.77	75.62	3.63	102.15	3.51
Bermuda	32.3194	-64.9099	2022-09-08	28.67	22.87	70.44	0.2	101.87	3.7
Bermuda	32.3194	-64.9099	2022-09-09	28.79	22.73	69.25	1.65	101.83	3.24
Bermuda	32.3194	-64.9099	2022-09-10	28.57	23.32	72.81	5.66	101.81	2.7
Bermuda	32.3194	-64.9099	2022-09-11	27.9	23.52	76.75	5.73	101.71	2.63
Bermuda	32.3194	-64.9099	2022-09-12	27.87	24.07	79.56	8.24	101.45	4.98
Bermuda	32.3194	-64.9099	2022-09-13	28.4	24.3	78.12	5.46	101.45	5.23
Bermuda	32.3194	-64.9099	2022-09-14	28.76	25.16	80.56	10.96	101.56	6.55
Bermuda	32.3194	-64.9099	2022-09-15	28.92	25.08	79.5	1.56	101.74	5.94
Bermuda	32.3194	-64.9099	2022-09-16	28.63	24.92	80.06	0.42	102.11	3.78
Bermuda	32.3194	-64.9099	2022-09-17	28.24	24.45	79.62	0.75	102.24	1.55
Bermuda	32.3194	-64.9099	2022-09-18	28.03	23.41	75.69	0.15	102.11	1.41
Bermuda	32.3194	-64.9099	2022-09-19	22.08	20.74	92.25	12.31	101.68	5.79
Bermuda	32.3194	-64.9099	2022-09-20	22.26	21.08	93.12	1.81	102.31	6.3
Bermuda	32.3194	-64.9099	2022-09-21	22.1	21.05	93.94	0.34	102.59	3.12
Bermuda	32.3194	-64.9099	2022-09-22	21.9	20.56	92.19	0.66	102.43	3.14
Bermuda	32.3194	-64.9099	2022-09-23	22.29	20.68	90.69	1.38	102.11	4.73
Bermuda	32.3194	-64.9099	2022-09-24	22.75	21.63	93.5	2.61	101.85	5.2
Bermuda	32.3194	-64.9099	2022-09-25	22.33	20.51	89.5	7.96	101.71	6.2
Bermuda	32.3194	-64.9099	2022-09-26	22.53	21.19	92.25	2.47	101.54	3.86
Bermuda	32.3194	-64.9099	2022-09-27	22.7	19.4	81.69	0.06	101.72	1.99
Bermuda	32.3194	-64.9099	2022-09-28	23.12	22.11	94.19	1.53	101.99	4.03
Bermuda	32.3194	-64.9099	2022-09-29	23.64	21.63	88.69	1.29	102.45	1.14
Bermuda	32.3194	-64.9099	2022-09-30	23.29	22.49	95.38	0.39	102.4	3.03
Bermuda	32.3194	-64.9099	2022-10-01	23.73	22.84	94.88	0.43	101.98	3.6
Bermuda	32.3194	-64.9099	2022-10-02	24.2	22.75	91.75	0.9	101.82	1.82
Bermuda	32.3194	-64.9099	2022-10-03	23.7	21.44	87.31	0.88	101.95	3.97
Bermuda	32.3194	-64.9099	2022-10-04	22.69	18.44	76.69	0.25	102.23	5.49
Bermuda	32.3194	-64.9099	2022-10-05	23.28	18.51	74.25	0.15	102.24	4.13
Bermuda	32.3194	-64.9099	2022-10-06	23.88	21.67	87.44	2.08	102.01	3.95
Bermuda	32.3194	-64.9099	2022-10-07	23.97	22.3	90.44	0.63	102.02	2.77
Bermuda	32.3194	-64.9099	2022-10-08	24.4	22.27	88	1.03	102.06	1.61
Bermuda	32.3194	-64.9099	2022-10-09	24.4	21.26	82.62	0.58	101.79	2.72
Bermuda	32.3194	-64.9099	2022-10-10	24.74	20.43	76.81	0	101.47	3.84
Bermuda	32.3194	-64.9099	2022-10-11	25.11	22.8	87	0.46	101.32	4.98
Bermuda	32.3194	-64.9099	2022-10-12	24.66	21.51	82.5	2.47	101.18	2.45
Bermuda	32.3194	-64.9099	2022-10-13	24.99	21.54	81	0.62	101.18	3.34
Bermuda	32.3194	-64.9099	2022-10-14	24.91	22.17	84.69	9.07	101.33	5.24
Bermuda	32.3194	-64.9099	2022-10-15	24.96	22.13	84.19	4.02	100.84	10.91
Bermuda	32.3194	-64.9099	2022-10-16	23.14	17.45	69.94	0.05	101.91	4.84
Bermuda	32.3194	-64.9099	2022-10-17	22.82	17.36	70.88	0	102.06	4.71
Bermuda	32.3194	-64.9099	2022-10-18	23.66	20.67	83.25	0.14	101.82	6.02
Bermuda	32.3194	-64.9099	2022-10-19	24.13	22.8	92.38	3.19	101.73	4.75
Bermuda	32.3194	-64.9099	2022-10-20	24.09	23.02	93.81	3.01	101.94	4.61
Bermuda	32.3194	-64.9099	2022-10-21	24.02	22.98	94.06	0.43	102.29	2.93
Bermuda	32.3194	-64.9099	2022-10-22	24.7	23.62	93.88	1.27	102.24	2.55
Bermuda	32.3194	-64.9099	2022-10-23	24.94	23.85	93.75	0.34	101.94	5.08
Bermuda	32.3194	-64.9099	2022-10-24	24.81	22.73	88.31	4.26	101.4	8.28
Bermuda	32.3194	-64.9099	2022-10-25	23.59	18.71	73.75	0.16	101.57	6.2
Bermuda	32.3194	-64.9099	2022-10-26	23.44	17.01	67	0.27	101.65	3.68
Bermuda	32.3194	-64.9099	2022-10-27	24.73	19.55	72.81	0.19	101.37	5.05
Bermuda	32.3194	-64.9099	2022-10-28	24.62	22.62	88.69	3.74	101.36	6.05
Bermuda	32.3194	-64.9099	2022-10-29	23.65	16.12	62.75	0.04	101.95	4.59
Bermuda	32.3194	-64.9099	2022-10-30	23.29	15.18	59.94	0	102.04	4.67
Bermuda	32.3194	-64.9099	2022-10-31	22.84	17.57	72	1.15	101.75	5.12
Bermuda	32.3194	-64.9099	2022-11-01	23.84	20.59	82.06	1.26	101.56	4.46
Bermuda	32.3194	-64.9099	2022-11-02	24.75	23.15	90.94	6.56	101.67	4.75
Bermuda	32.3194	-64.9099	2022-11-03	24.17	22.01	87.75	10	101.96	4.79
Bermuda	32.3194	-64.9099	2022-11-04	24.09	21.69	86.38	11.01	102.07	5.02
Bermuda	32.3194	-64.9099	2022-11-05	24.92	22.71	87.62	11.58	102.13	3.9
Bermuda	32.3194	-64.9099	2022-11-06	24.83	23.34	91.5	20.03	102.28	6.64
Bermuda	32.3194	-64.9099	2022-11-07	24.78	22.82	88.88	5.48	102.55	3.52
Bosnia and Herzegovina	43.9159	17.6791	2022-05-06	9.34	6.32	82.31	6.86	90	0.66
Bosnia and Herzegovina	43.9159	17.6791	2022-05-07	9.37	8.37	93.81	10.44	89.83	0.75
Bosnia and Herzegovina	43.9159	17.6791	2022-05-08	10.9	7.8	83.31	3.79	89.92	0.59
Bosnia and Herzegovina	43.9159	17.6791	2022-05-09	11.49	6	71.88	0.29	90.24	0.89
Bosnia and Herzegovina	43.9159	17.6791	2022-05-10	11.44	6.66	74.88	2.2	90.15	0.69
Bosnia and Herzegovina	43.9159	17.6791	2022-05-11	13.47	7.33	69.81	0	90.15	0.6
Bosnia and Herzegovina	43.9159	17.6791	2022-05-12	15.32	8.68	66.94	0.01	90.23	0.8
Bosnia and Herzegovina	43.9159	17.6791	2022-05-13	16.82	10.63	68.88	0.21	90.05	0.65
Bosnia and Herzegovina	43.9159	17.6791	2022-05-14	13.9	10.85	83.12	1.13	90.06	0.92
Bosnia and Herzegovina	43.9159	17.6791	2022-05-15	14.54	6.5	60.75	0	90.12	0.8
Bosnia and Herzegovina	43.9159	17.6791	2022-05-16	16.37	9.13	63.56	0.93	90.12	0.6
Bosnia and Herzegovina	43.9159	17.6791	2022-05-17	15.54	11.05	76.75	4.24	89.95	0.84
Bosnia and Herzegovina	43.9159	17.6791	2022-05-18	9.64	6.13	80.12	1.44	90.27	1.75
Bosnia and Herzegovina	43.9159	17.6791	2022-05-19	11.66	1.19	52.06	0	90.74	0.75
Bosnia and Herzegovina	43.9159	17.6791	2022-05-20	15.69	3.96	47.62	0	90.61	0.77
Bosnia and Herzegovina	43.9159	17.6791	2022-05-21	17.08	11.33	70	1.37	90.05	0.62
Bosnia and Herzegovina	43.9159	17.6791	2022-05-22	16.58	11.98	76.62	1.38	89.58	0.74
Bosnia and Herzegovina	43.9159	17.6791	2022-05-23	16.14	13.62	86.25	7.04	89.28	0.59
Bosnia and Herzegovina	43.9159	17.6791	2022-05-24	16.19	12.65	81.44	0.37	89.34	0.92
Bosnia and Herzegovina	43.9159	17.6791	2022-05-25	16.68	10.9	71.19	0	89.73	1.12
Bosnia and Herzegovina	43.9159	17.6791	2022-05-26	16.74	11.72	74.25	0.52	90.28	0.59
Bosnia and Herzegovina	43.9159	17.6791	2022-05-27	18.45	11.62	65.31	0.35	90.04	0.65
Bosnia and Herzegovina	43.9159	17.6791	2022-05-28	12.85	10.19	84.5	8.51	89.46	1.13
Bosnia and Herzegovina	43.9159	17.6791	2022-05-29	10.92	8.8	87.75	5.24	88.97	0.99
Bosnia and Herzegovina	43.9159	17.6791	2022-05-30	13.92	11.37	85.81	3.86	89.34	1.14
Bosnia and Herzegovina	43.9159	17.6791	2022-05-31	14.87	11.95	83.81	6.64	89.78	0.73
Bosnia and Herzegovina	43.9159	17.6791	2022-06-01	17.07	11.44	71.75	0.27	89.88	0.58
Bosnia and Herzegovina	43.9159	17.6791	2022-06-02	17.95	12.8	74.06	0.14	90.07	0.69
Bosnia and Herzegovina	43.9159	17.6791	2022-06-03	19.21	14.1	74.94	3	90.22	0.49
Bosnia and Herzegovina	43.9159	17.6791	2022-06-04	20.07	15.65	77.06	1.01	90.17	0.8
Bosnia and Herzegovina	43.9159	17.6791	2022-06-05	20.58	15.71	75.56	0.76	90.05	0.62
Bosnia and Herzegovina	43.9159	17.6791	2022-06-06	18.02	13.63	76.5	0.8	89.81	0.9
Bosnia and Herzegovina	43.9159	17.6791	2022-06-07	18.3	13.26	74.75	0.37	89.45	0.6
Bosnia and Herzegovina	43.9159	17.6791	2022-06-08	15.73	10.94	75.31	1.94	89.17	0.84
Bosnia and Herzegovina	43.9159	17.6791	2022-06-09	12.85	11.17	90.12	49.94	88.87	0.7
Bosnia and Herzegovina	43.9159	17.6791	2022-06-10	14.3	12.26	88.19	7.55	89.34	2.02
Bosnia and Herzegovina	43.9159	17.6791	2022-06-11	13.83	11.62	87.19	4.29	89.85	1.74
Bosnia and Herzegovina	43.9159	17.6791	2022-06-12	14.14	10.01	77.75	0.04	90.03	1.32
Bosnia and Herzegovina	43.9159	17.6791	2022-06-13	15.76	9.23	67.62	0	89.89	0.8
Bosnia and Herzegovina	43.9159	17.6791	2022-06-14	14.19	9.1	73.88	0.08	90.14	1.09
Bosnia and Herzegovina	43.9159	17.6791	2022-06-15	14.59	7.35	64.75	0	90.21	0.86
Bosnia and Herzegovina	43.9159	17.6791	2022-06-16	18.14	10.66	63.12	0.07	90.09	0.59
Bosnia and Herzegovina	43.9159	17.6791	2022-06-17	16.1	12.25	79.38	2.17	90.22	0.99
Bosnia and Herzegovina	43.9159	17.6791	2022-06-18	14.18	8.64	71.88	0	90.26	1.23
Bosnia and Herzegovina	43.9159	17.6791	2022-06-19	17.26	8.98	60.44	0	90.04	0.58
Bosnia and Herzegovina	43.9159	17.6791	2022-06-20	18.2	10.87	64.56	0	89.73	0.89
Bosnia and Herzegovina	43.9159	17.6791	2022-06-21	19.81	13.86	69.88	0.23	89.73	0.73
Bosnia and Herzegovina	43.9159	17.6791	2022-06-22	19.58	15.92	80.81	2.42	89.69	0.71
Bosnia and Herzegovina	43.9159	17.6791	2022-06-23	19.13	14.73	77	0.66	89.72	0.82
Bosnia and Herzegovina	43.9159	17.6791	2022-06-24	19.36	14.83	76.62	1.21	89.71	0.73
Bosnia and Herzegovina	43.9159	17.6791	2022-06-25	18.87	13.36	71.56	0.4	89.73	0.93
Bosnia and Herzegovina	43.9159	17.6791	2022-06-26	19	12.09	65.88	0	89.98	0.77
Bosnia and Herzegovina	43.9159	17.6791	2022-06-27	21.78	13.75	61.5	0.03	90.13	0.62
Bosnia and Herzegovina	43.9159	17.6791	2022-06-28	22.69	15.09	63.56	0.2	90.04	0.66
Bosnia and Herzegovina	43.9159	17.6791	2022-06-29	21.59	14.37	65.81	0.01	89.71	0.99
Bosnia and Herzegovina	43.9159	17.6791	2022-06-30	21.7	13.98	63.44	0.02	89.73	0.75
Bosnia and Herzegovina	43.9159	17.6791	2022-07-01	23.21	12.66	54.25	0	89.91	0.59
Bosnia and Herzegovina	43.9159	17.6791	2022-07-02	20.33	14.42	70.12	0.34	90.23	1.06
Bosnia and Herzegovina	43.9159	17.6791	2022-07-03	21.7	14.23	66.56	0.02	90.1	0.43
Bosnia and Herzegovina	43.9159	17.6791	2022-07-04	22.01	15.26	67.62	0.83	90.03	0.7
Bosnia and Herzegovina	43.9159	17.6791	2022-07-05	21.45	14.31	66.69	1.24	89.91	0.77
Bosnia and Herzegovina	43.9159	17.6791	2022-07-06	17.32	10.94	69.12	0.08	90.05	1.22
Bosnia and Herzegovina	43.9159	17.6791	2022-07-07	17.02	9.05	63.06	1.07	90	0.88
Bosnia and Herzegovina	43.9159	17.6791	2022-07-08	12.16	10.53	90	12.48	89.95	1.77
Bosnia and Herzegovina	43.9159	17.6791	2022-07-09	12.4	8.1	77.06	0.54	90.11	1.62
Bosnia and Herzegovina	43.9159	17.6791	2022-07-10	13.85	7.51	68.62	0.04	89.89	1.14
Bosnia and Herzegovina	43.9159	17.6791	2022-07-11	12.33	4.82	63.25	0	90.12	1.18
Bosnia and Herzegovina	43.9159	17.6791	2022-07-12	14.13	6.05	60.94	0	90.3	1
Bosnia and Herzegovina	43.9159	17.6791	2022-07-13	14.7	6.05	59.31	0	90.42	1.06
Bosnia and Herzegovina	43.9159	17.6791	2022-07-14	19.43	6.91	46.44	0	90.29	0.66
Bosnia and Herzegovina	43.9159	17.6791	2022-07-15	21.49	9.4	49.31	0	89.93	0.67
Bosnia and Herzegovina	43.9159	17.6791	2022-07-16	19.73	10.94	61.5	0.18	90.08	0.73
Bosnia and Herzegovina	43.9159	17.6791	2022-07-17	18.71	9.57	58	0	90.48	1.13
Bosnia and Herzegovina	43.9159	17.6791	2022-07-18	17.34	2.88	41.81	0	90.49	1.16
Bosnia and Herzegovina	43.9159	17.6791	2022-07-19	18.14	4.69	44.62	0	90.38	1.05
Bosnia and Herzegovina	43.9159	17.6791	2022-07-20	20.94	6.82	43.75	0	90.31	0.77
Bosnia and Herzegovina	43.9159	17.6791	2022-07-21	23.04	8.24	42.19	0	90.17	0.69
Bosnia and Herzegovina	43.9159	17.6791	2022-07-22	25.06	8.55	37.69	0	90.14	0.53
Bosnia and Herzegovina	43.9159	17.6791	2022-07-23	25.87	9.98	39.19	0	90.07	0.88
Bosnia and Herzegovina	43.9159	17.6791	2022-07-24	22.36	11.27	51.81	0.1	90.14	0.98
Bosnia and Herzegovina	43.9159	17.6791	2022-07-25	22.7	10.65	50.62	0	89.89	0.73
Bosnia and Herzegovina	43.9159	17.6791	2022-07-26	23.12	12.09	52.75	0.7	89.57	0.66
Bosnia and Herzegovina	43.9159	17.6791	2022-07-27	19.08	15.01	79.62	35.93	89.63	0.75
Bosnia and Herzegovina	43.9159	17.6791	2022-07-28	18.73	12.87	72.25	0.16	89.8	0.92
Bosnia and Herzegovina	43.9159	17.6791	2022-07-29	21.94	11.98	56.44	0.07	89.85	0.51
Bosnia and Herzegovina	43.9159	17.6791	2022-07-30	19.8	13.15	67.12	1.9	89.74	0.73
Bosnia and Herzegovina	43.9159	17.6791	2022-07-31	17.41	9.48	63.88	0.12	89.87	1.11
Bosnia and Herzegovina	43.9159	17.6791	2022-08-01	18.21	8.83	57.25	0	89.87	1.12
Bosnia and Herzegovina	43.9159	17.6791	2022-08-02	19.18	10.26	59.19	0.39	89.98	0.99
Bosnia and Herzegovina	43.9159	17.6791	2022-08-03	19.87	10.49	58.38	0.02	90.03	0.88
Bosnia and Herzegovina	43.9159	17.6791	2022-08-04	21.91	9.11	47.12	0	90.03	0.7
Bosnia and Herzegovina	43.9159	17.6791	2022-08-05	23.48	9.58	44.62	0	89.87	0.58
Bosnia and Herzegovina	43.9159	17.6791	2022-08-06	23.01	10.07	47	0	89.82	1.15
Bosnia and Herzegovina	43.9159	17.6791	2022-08-07	19.94	12.9	67.38	0.16	89.98	1.25
Bosnia and Herzegovina	43.9159	17.6791	2022-08-08	19.9	13.55	69.88	1.32	90.03	0.83
Bosnia and Herzegovina	43.9159	17.6791	2022-08-09	17.55	12.31	73.12	1.03	90.18	1.12
Bosnia and Herzegovina	43.9159	17.6791	2022-08-10	16.4	12.1	76.5	3.55	90.17	1.14
Bosnia and Herzegovina	43.9159	17.6791	2022-08-11	16.71	5.63	51.31	0	90	1.12
Bosnia and Herzegovina	43.9159	17.6791	2022-08-12	15.33	9.46	70.81	12.43	89.78	0.77
Bosnia and Herzegovina	43.9159	17.6791	2022-08-13	14.19	11.54	85.69	9.27	89.48	0.52
Bosnia and Herzegovina	43.9159	17.6791	2022-08-14	15.15	12.04	82.88	2.97	89.35	0.84
Bosnia and Herzegovina	43.9159	17.6791	2022-08-15	18.05	11.4	68.56	0.63	89.35	0.81
Bosnia and Herzegovina	43.9159	17.6791	2022-08-16	18.01	12.25	71.31	1.71	89.57	0.8
Bosnia and Herzegovina	43.9159	17.6791	2022-08-17	20.87	11.18	58.88	0	89.73	0.77
Bosnia and Herzegovina	43.9159	17.6791	2022-08-18	24.66	11.62	46.69	0	89.75	0.66
Bosnia and Herzegovina	43.9159	17.6791	2022-08-19	20.39	13.23	66.62	8.02	89.57	0.89
Bosnia and Herzegovina	43.9159	17.6791	2022-08-20	17.47	14.42	83.25	9.32	89.41	0.53
Bosnia and Herzegovina	43.9159	17.6791	2022-08-21	22.36	11.27	51.81	0.1	90.14	0.98
Bosnia and Herzegovina	43.9159	17.6791	2022-08-22	22.7	10.65	50.62	0	89.89	0.73
Bosnia and Herzegovina	43.9159	17.6791	2022-08-23	23.12	12.09	52.75	0.7	89.57	0.66
Bosnia and Herzegovina	43.9159	17.6791	2022-08-24	19.08	15.01	79.62	35.93	89.63	0.75
Bosnia and Herzegovina	43.9159	17.6791	2022-08-25	18.73	12.87	72.25	0.16	89.8	0.92
Bosnia and Herzegovina	43.9159	17.6791	2022-08-26	21.94	11.98	56.44	0.07	89.85	0.51
Bosnia and Herzegovina	43.9159	17.6791	2022-08-27	19.8	13.15	67.12	1.9	89.74	0.73
Bosnia and Herzegovina	43.9159	17.6791	2022-08-28	17.41	9.48	63.88	0.12	89.87	1.11
Bosnia and Herzegovina	43.9159	17.6791	2022-08-29	18.21	8.83	57.25	0	89.87	1.12
Bosnia and Herzegovina	43.9159	17.6791	2022-08-30	19.18	10.26	59.19	0.39	89.98	0.99
Bosnia and Herzegovina	43.9159	17.6791	2022-08-31	19.87	10.49	58.38	0.02	90.03	0.88
Bosnia and Herzegovina	43.9159	17.6791	2022-09-01	21.91	9.11	47.12	0	90.03	0.7
Bosnia and Herzegovina	43.9159	17.6791	2022-09-02	23.48	9.58	44.62	0	89.87	0.58
Bosnia and Herzegovina	43.9159	17.6791	2022-09-03	23.01	10.07	47	0	89.82	1.15
Bosnia and Herzegovina	43.9159	17.6791	2022-09-04	19.94	12.9	67.38	0.16	89.98	1.25
Bosnia and Herzegovina	43.9159	17.6791	2022-09-05	19.9	13.55	69.88	1.32	90.03	0.83
Bosnia and Herzegovina	43.9159	17.6791	2022-09-06	17.55	12.31	73.12	1.03	90.18	1.12
Bosnia and Herzegovina	43.9159	17.6791	2022-09-07	16.4	12.1	76.5	3.55	90.17	1.14
Bosnia and Herzegovina	43.9159	17.6791	2022-09-08	16.71	5.63	51.31	0	90	1.12
Bosnia and Herzegovina	43.9159	17.6791	2022-09-09	15.33	9.46	70.81	12.43	89.78	0.77
Bosnia and Herzegovina	43.9159	17.6791	2022-09-10	14.19	11.54	85.69	9.27	89.48	0.52
Bosnia and Herzegovina	43.9159	17.6791	2022-09-11	15.15	12.04	82.88	2.97	89.35	0.84
Bosnia and Herzegovina	43.9159	17.6791	2022-09-12	18.05	11.4	68.56	0.63	89.35	0.81
Bosnia and Herzegovina	43.9159	17.6791	2022-09-13	18.01	12.25	71.31	1.71	89.57	0.8
Bosnia and Herzegovina	43.9159	17.6791	2022-09-14	20.87	11.18	58.88	0	89.73	0.77
Bosnia and Herzegovina	43.9159	17.6791	2022-09-15	24.66	11.62	46.69	0	89.75	0.66
Bosnia and Herzegovina	43.9159	17.6791	2022-09-16	20.39	13.23	66.62	8.02	89.57	0.89
Bosnia and Herzegovina	43.9159	17.6791	2022-09-17	17.47	14.42	83.25	9.32	89.41	0.53
Bosnia and Herzegovina	43.9159	17.6791	2022-09-18	15.83	13.04	85.06	6.32	89.36	1.02
Bosnia and Herzegovina	43.9159	17.6791	2022-09-19	14.13	6.05	60.94	0	90.3	1
Bosnia and Herzegovina	43.9159	17.6791	2022-09-20	14.7	6.05	59.31	0	90.42	1.06
Bosnia and Herzegovina	43.9159	17.6791	2022-09-21	19.43	6.91	46.44	0	90.29	0.66
Bosnia and Herzegovina	43.9159	17.6791	2022-09-22	21.49	9.4	49.31	0	89.93	0.67
Bosnia and Herzegovina	43.9159	17.6791	2022-09-23	19.73	10.94	61.5	0.18	90.08	0.73
Bosnia and Herzegovina	43.9159	17.6791	2022-09-24	18.71	9.57	58	0	90.48	1.13
Bosnia and Herzegovina	43.9159	17.6791	2022-09-25	17.34	2.88	41.81	0	90.49	1.16
Bosnia and Herzegovina	43.9159	17.6791	2022-09-26	18.14	4.69	44.62	0	90.38	1.05
Bosnia and Herzegovina	43.9159	17.6791	2022-09-27	20.94	6.82	43.75	0	90.31	0.77
Bosnia and Herzegovina	43.9159	17.6791	2022-09-28	23.04	8.24	42.19	0	90.17	0.69
Bosnia and Herzegovina	43.9159	17.6791	2022-09-29	25.06	8.55	37.69	0	90.14	0.53
Bosnia and Herzegovina	43.9159	17.6791	2022-09-30	25.87	9.98	39.19	0	90.07	0.88
Bosnia and Herzegovina	43.9159	17.6791	2022-10-01	22.36	11.27	51.81	0.1	90.14	0.98
Bosnia and Herzegovina	43.9159	17.6791	2022-10-02	22.7	10.65	50.62	0	89.89	0.73
Bosnia and Herzegovina	43.9159	17.6791	2022-10-03	23.12	12.09	52.75	0.7	89.57	0.66
Bosnia and Herzegovina	43.9159	17.6791	2022-10-04	19.08	15.01	79.62	35.93	89.63	0.75
Bosnia and Herzegovina	43.9159	17.6791	2022-10-05	18.73	12.87	72.25	0.16	89.8	0.92
Bosnia and Herzegovina	43.9159	17.6791	2022-10-06	21.94	11.98	56.44	0.07	89.85	0.51
Bosnia and Herzegovina	43.9159	17.6791	2022-10-07	19.8	13.15	67.12	1.9	89.74	0.73
Bosnia and Herzegovina	43.9159	17.6791	2022-10-08	17.41	9.48	63.88	0.12	89.87	1.11
Bosnia and Herzegovina	43.9159	17.6791	2022-10-09	18.21	8.83	57.25	0	89.87	1.12
Bosnia and Herzegovina	43.9159	17.6791	2022-10-10	19.18	10.26	59.19	0.39	89.98	0.99
Bosnia and Herzegovina	43.9159	17.6791	2022-10-11	19.87	10.49	58.38	0.02	90.03	0.88
Bosnia and Herzegovina	43.9159	17.6791	2022-10-12	21.91	9.11	47.12	0	90.03	0.7
Bosnia and Herzegovina	43.9159	17.6791	2022-10-13	23.48	9.58	44.62	0	89.87	0.58
Bosnia and Herzegovina	43.9159	17.6791	2022-10-14	23.01	10.07	47	0	89.82	1.15
Bosnia and Herzegovina	43.9159	17.6791	2022-10-15	19.94	12.9	67.38	0.16	89.98	1.25
Bosnia and Herzegovina	43.9159	17.6791	2022-10-16	19.9	13.55	69.88	1.32	90.03	0.83
Bosnia and Herzegovina	43.9159	17.6791	2022-10-17	17.55	12.31	73.12	1.03	90.18	1.12
Bosnia and Herzegovina	43.9159	17.6791	2022-10-18	16.4	12.1	76.5	3.55	90.17	1.14
Bosnia and Herzegovina	43.9159	17.6791	2022-10-19	16.71	5.63	51.31	0	90	1.12
Bosnia and Herzegovina	43.9159	17.6791	2022-10-20	15.33	9.46	70.81	12.43	89.78	0.77
Bosnia and Herzegovina	43.9159	17.6791	2022-10-21	14.19	11.54	85.69	9.27	89.48	0.52
Bosnia and Herzegovina	43.9159	17.6791	2022-10-22	15.15	12.04	82.88	2.97	89.35	0.84
Bosnia and Herzegovina	43.9159	17.6791	2022-10-23	18.05	11.4	68.56	0.63	89.35	0.81
Bosnia and Herzegovina	43.9159	17.6791	2022-10-24	18.01	12.25	71.31	1.71	89.57	0.8
Bosnia and Herzegovina	43.9159	17.6791	2022-10-25	20.87	11.18	58.88	0	89.73	0.77
Bosnia and Herzegovina	43.9159	17.6791	2022-10-26	24.66	11.62	46.69	0	89.75	0.66
Bosnia and Herzegovina	43.9159	17.6791	2022-10-27	20.39	13.23	66.62	8.02	89.57	0.89
Bosnia and Herzegovina	43.9159	17.6791	2022-10-28	17.47	14.42	83.25	9.32	89.41	0.53
Bosnia and Herzegovina	43.9159	17.6791	2022-10-29	22.36	11.27	51.81	0.1	90.14	0.98
Bosnia and Herzegovina	43.9159	17.6791	2022-10-30	22.7	10.65	50.62	0	89.89	0.73
Bosnia and Herzegovina	43.9159	17.6791	2022-10-31	23.12	12.09	52.75	0.7	89.57	0.66
Bosnia and Herzegovina	43.9159	17.6791	2022-11-01	19.08	15.01	79.62	35.93	89.63	0.75
Bosnia and Herzegovina	43.9159	17.6791	2022-11-02	18.73	12.87	72.25	0.16	89.8	0.92
Bosnia and Herzegovina	43.9159	17.6791	2022-11-03	21.94	11.98	56.44	0.07	89.85	0.51
Bosnia and Herzegovina	43.9159	17.6791	2022-11-04	19.8	13.15	67.12	1.9	89.74	0.73
Bosnia and Herzegovina	43.9159	17.6791	2022-11-05	17.41	9.48	63.88	0.12	89.87	1.11
Bosnia and Herzegovina	43.9159	17.6791	2022-11-06	18.21	8.83	57.25	0	89.87	1.12
Bosnia and Herzegovina	43.9159	17.6791	2022-11-07	19.18	10.26	59.19	0.39	89.98	0.99
Brazil	-14.4087	-51.3167	2022-05-06	26.11	18.79	68	0	98.21	1.17
Brazil	-14.4087	-51.3167	2022-05-07	26.25	18.78	68.12	0.02	98.18	1.38
Brazil	-14.4087	-51.3167	2022-05-08	26.43	20.33	71.69	0.95	98.1	1.16
Brazil	-14.4087	-51.3167	2022-05-09	26.49	20.91	73.81	1.45	98.15	1.23
Brazil	-14.4087	-51.3167	2022-05-10	26.33	19.03	68	0.02	98.1	1.41
Brazil	-14.4087	-51.3167	2022-05-11	26.4	19.04	67.19	0.15	98.05	0.9
Brazil	-14.4087	-51.3167	2022-05-12	27	19.16	65.44	0.1	98.01	1.05
Brazil	-14.4087	-51.3167	2022-05-13	26.78	20.05	69.69	0.05	98.01	1.2
Brazil	-14.4087	-51.3167	2022-05-14	27.53	19.36	65.62	0.01	97.95	1.41
Brazil	-14.4087	-51.3167	2022-05-15	27.23	20.9	71.75	1.68	97.99	0.9
Brazil	-14.4087	-51.3167	2022-05-16	27.32	21.42	73	3.15	98.08	0.89
Brazil	-14.4087	-51.3167	2022-05-17	24.92	16.05	61.44	0.17	98.3	2.35
Brazil	-14.4087	-51.3167	2022-05-18	19.22	5.74	45.06	0	98.51	2.4
Brazil	-14.4087	-51.3167	2022-05-19	16.22	6.36	57.12	0	98.38	1.46
Brazil	-14.4087	-51.3167	2022-05-20	17.95	7.87	58.06	0	98.5	0.9
Brazil	-14.4087	-51.3167	2022-05-21	19.65	9.49	58.81	0	98.55	0.88
Brazil	-14.4087	-51.3167	2022-05-22	21.29	11.01	58.19	0	98.48	1.08
Brazil	-14.4087	-51.3167	2022-05-23	22.54	13.34	60.94	0	98.3	1.12
Brazil	-14.4087	-51.3167	2022-05-24	24.88	17.45	66.5	0.11	98.25	1.52
Brazil	-14.4087	-51.3167	2022-05-25	25.08	15.94	61.81	0	98.41	1.91
Brazil	-14.4087	-51.3167	2022-05-26	24.47	15.89	63.56	0	98.4	1.71
Brazil	-14.4087	-51.3167	2022-05-27	25.41	18.01	67.25	0.04	98.27	1.52
Brazil	-14.4087	-51.3167	2022-05-28	26.02	16.37	60.44	0	98.12	1.59
Brazil	-14.4087	-51.3167	2022-05-29	25.74	14.31	55.88	0	98.02	1.51
Brazil	-14.4087	-51.3167	2022-05-30	25.96	14.35	54.06	0	97.99	1.12
Brazil	-14.4087	-51.3167	2022-05-31	26.53	14.08	50.94	0	97.9	1.49
Brazil	-14.4087	-51.3167	2022-06-01	27.15	13.89	48.31	0	97.88	0.95
Brazil	-14.4087	-51.3167	2022-06-02	27.6	15.48	52.19	0	97.99	0.84
Brazil	-14.4087	-51.3167	2022-06-03	26.98	13.18	45.62	0	98.1	1.5
Brazil	-14.4087	-51.3167	2022-06-04	27.09	13.92	48.19	0	98.04	1.8
Brazil	-14.4087	-51.3167	2022-06-05	26.93	15.53	54	0	98.09	1.86
Brazil	-14.4087	-51.3167	2022-06-06	26.48	15.76	57.31	0	98.08	1.68
Brazil	-14.4087	-51.3167	2022-06-07	26.23	15.21	55.38	0	98.04	1.24
Brazil	-14.4087	-51.3167	2022-06-08	26.77	14.32	51.56	0	98	1.16
Brazil	-14.4087	-51.3167	2022-06-09	26.96	13.66	47.88	0	98.06	1.06
Brazil	-14.4087	-51.3167	2022-06-10	26.15	16.46	57.25	0.19	98.21	1.15
Brazil	-14.4087	-51.3167	2022-06-11	25.65	16.25	58.62	0	98.2	1.54
Brazil	-14.4087	-51.3167	2022-06-12	24.83	15.2	57.19	0	98.32	2
Brazil	-14.4087	-51.3167	2022-06-13	23.86	12.39	52.19	0	98.37	1.48
Brazil	-14.4087	-51.3167	2022-06-14	26.07	13.45	50	0	98.16	1.21
Brazil	-14.4087	-51.3167	2022-06-15	27.39	17.08	54.81	0.53	98.16	1.35
Brazil	-14.4087	-51.3167	2022-06-16	27.69	16.72	55.5	0.06	98.11	1.55
Brazil	-14.4087	-51.3167	2022-06-17	27.35	14.08	48.38	0.01	98.01	1.3
Brazil	-14.4087	-51.3167	2022-06-18	27.18	14.39	49.38	0	98.15	1.1
Brazil	-14.4087	-51.3167	2022-06-19	27	12.49	43.75	0	98.16	1.24
Brazil	-14.4087	-51.3167	2022-06-20	26.36	11.44	42.69	0	98.21	1.84
Brazil	-14.4087	-51.3167	2022-06-21	26.15	12.83	48.38	0	98.18	1.89
Brazil	-14.4087	-51.3167	2022-06-22	26.25	13.92	51.75	0	98.14	1.45
Brazil	-14.4087	-51.3167	2022-06-23	26.67	14.76	51.69	0.01	98.2	1.34
Brazil	-14.4087	-51.3167	2022-06-24	26.9	12.87	45.38	0	98.19	1.2
Brazil	-14.4087	-51.3167	2022-06-25	26.29	11.69	44.31	0	98.21	1.33
Brazil	-14.4087	-51.3167	2022-06-26	25.36	9.34	40.5	0	98.15	1.46
Brazil	-14.4087	-51.3167	2022-06-27	25.02	8.99	39.06	0	98.15	1.43
Brazil	-14.4087	-51.3167	2022-06-28	25.48	11.48	46.06	0	98.23	1.78
Brazil	-14.4087	-51.3167	2022-06-29	25.61	11.96	45.81	0	98.28	1.09
Brazil	-14.4087	-51.3167	2022-06-30	25.83	12.81	47.44	0	98.14	1.1
Brazil	-14.4087	-51.3167	2022-07-01	26.71	12.04	44.19	0	98.12	1.3
Brazil	-14.4087	-51.3167	2022-07-02	26.48	12.27	44.94	0	98.26	1.65
Brazil	-14.4087	-51.3167	2022-07-03	27.19	12.42	43.56	0	98.39	1.76
Brazil	-14.4087	-51.3167	2022-07-04	25.7	10.21	41.38	0	98.39	1.91
Brazil	-14.4087	-51.3167	2022-07-05	25.23	10.21	43.19	0	98.29	1.62
Brazil	-14.4087	-51.3167	2022-07-06	26.44	11.76	43.44	0	98.18	1.58
Brazil	-14.4087	-51.3167	2022-07-07	26.86	11.68	42.38	0	98.25	1.6
Brazil	-14.4087	-51.3167	2022-07-08	27.27	13.19	45.06	0	98.39	1.32
Brazil	-14.4087	-51.3167	2022-07-09	27.45	11.73	40.75	0	98.31	1.8
Brazil	-14.4087	-51.3167	2022-07-10	26.52	10.74	41.94	0	98.21	1.95
Brazil	-14.4087	-51.3167	2022-07-11	25.89	11.76	44.94	0	98.09	1.9
Brazil	-14.4087	-51.3167	2022-07-12	26.74	12.12	43.62	0	98.2	1.14
Brazil	-14.4087	-51.3167	2022-07-13	26.79	10.98	40.25	0	98.17	1.56
Brazil	-14.4087	-51.3167	2022-07-14	27.43	13.04	43.62	0	98.07	1.62
Brazil	-14.4087	-51.3167	2022-07-15	28.27	15.19	47.31	0.01	98	1.64
Brazil	-14.4087	-51.3167	2022-07-16	28.35	14	44.31	0	98.05	1.51
Brazil	-14.4087	-51.3167	2022-07-17	27.95	11.94	39.81	0	98.21	1.74
Brazil	-14.4087	-51.3167	2022-07-18	26.93	9.75	38.06	0	98.28	2.09
Brazil	-14.4087	-51.3167	2022-07-19	26.75	11.17	40.88	0	98.33	1.5
Brazil	-14.4087	-51.3167	2022-07-20	26.98	10.99	39.62	0	98.12	1.58
Brazil	-14.4087	-51.3167	2022-07-21	27.12	10.9	39.06	0	98.05	1.68
Brazil	-14.4087	-51.3167	2022-07-22	27.57	12.08	40.5	0	98.05	1.67
Brazil	-14.4087	-51.3167	2022-07-23	27.73	10.51	36.5	0	98.05	1.49
Brazil	-14.4087	-51.3167	2022-07-24	27.48	11.14	38.88	0	98.1	1.83
Brazil	-14.4087	-51.3167	2022-07-25	27.51	11.72	40.75	0	98.14	1.54
Brazil	-14.4087	-51.3167	2022-07-26	27.8	10.43	36.88	0	98.52	2.31
Brazil	-14.4087	-51.3167	2022-07-27	27.03	7.23	32.38	0	98.53	2.22
Brazil	-14.4087	-51.3167	2022-07-28	26.55	8.98	36.12	0	98.37	1.8
Brazil	-14.4087	-51.3167	2022-07-29	26.93	8.07	33.88	0	98.44	0.93
Brazil	-14.4087	-51.3167	2022-07-30	27.02	7.84	34.12	0	98.37	0.93
Brazil	-14.4087	-51.3167	2022-07-31	27.37	8.51	36.5	0	98.42	1.56
Brazil	-14.4087	-51.3167	2022-08-01	28.59	6.75	27.44	0	98.36	1.16
Brazil	-14.4087	-51.3167	2022-08-02	28.22	9.57	33.56	0	98.31	1.58
Brazil	-14.4087	-51.3167	2022-08-03	29.03	10.19	33.62	0	98.26	2.53
Brazil	-14.4087	-51.3167	2022-08-04	28.59	9.73	33.5	0	98.25	2.27
Brazil	-14.4087	-51.3167	2022-08-05	28.81	11.01	34.88	0	98.22	1.82
Brazil	-14.4087	-51.3167	2022-08-06	29.73	11.19	34.25	0	98.16	1.97
Brazil	-14.4087	-51.3167	2022-08-07	30.58	11.69	33.81	0	98.18	1.88
Brazil	-14.4087	-51.3167	2022-08-08	30.3	12.11	34	0	98.31	1.12
Brazil	-14.4087	-51.3167	2022-08-09	30.62	12.2	35.06	0	98.38	2.34
Brazil	-14.4087	-51.3167	2022-08-10	27.58	14.72	47.94	0.01	98.62	3.82
Brazil	-14.4087	-51.3167	2022-08-11	24.15	4.85	29.75	0	98.62	3.09
Brazil	-14.4087	-51.3167	2022-08-12	25.85	4.81	27.88	0	98.59	1.62
Brazil	-14.4087	-51.3167	2022-08-13	27.95	7.71	29.75	0	98.54	1.82
Brazil	-14.4087	-51.3167	2022-08-14	29.69	11.9	35.94	0	98.45	2.65
Brazil	-14.4087	-51.3167	2022-08-15	28.98	10.33	34	0	98.28	2.81
Brazil	-14.4087	-51.3167	2022-08-16	29.69	11.32	33.88	0	98.26	2.17
Brazil	-14.4087	-51.3167	2022-08-17	29.87	10.21	32.44	0	98.17	2.76
Brazil	-14.4087	-51.3167	2022-08-18	29.66	10.29	32.19	0	98.27	2.45
Brazil	-14.4087	-51.3167	2022-08-19	28.66	12.28	38.25	0	98.59	3.13
Brazil	-14.4087	-51.3167	2022-08-20	28.46	8.35	29.62	0	98.54	3.34
Brazil	-14.4087	-51.3167	2022-08-21	28.33	9.56	32.5	0	98.66	3.3
Brazil	-14.4087	-51.3167	2022-08-22	27.51	11.72	40.75	0	98.14	1.54
Brazil	-14.4087	-51.3167	2022-08-23	27.8	10.43	36.88	0	98.52	2.31
Brazil	-14.4087	-51.3167	2022-08-24	27.03	7.23	32.38	0	98.53	2.22
Brazil	-14.4087	-51.3167	2022-08-25	26.55	8.98	36.12	0	98.37	1.8
Brazil	-14.4087	-51.3167	2022-08-26	26.93	8.07	33.88	0	98.44	0.93
Brazil	-14.4087	-51.3167	2022-08-27	27.02	7.84	34.12	0	98.37	0.93
Brazil	-14.4087	-51.3167	2022-08-28	27.37	8.51	36.5	0	98.42	1.56
Brazil	-14.4087	-51.3167	2022-08-29	28.59	6.75	27.44	0	98.36	1.16
Brazil	-14.4087	-51.3167	2022-08-30	28.22	9.57	33.56	0	98.31	1.58
Brazil	-14.4087	-51.3167	2022-08-31	29.03	10.19	33.62	0	98.26	2.53
Brazil	-14.4087	-51.3167	2022-09-01	28.59	9.73	33.5	0	98.25	2.27
Brazil	-14.4087	-51.3167	2022-09-02	28.81	11.01	34.88	0	98.22	1.82
Brazil	-14.4087	-51.3167	2022-09-03	29.73	11.19	34.25	0	98.16	1.97
Brazil	-14.4087	-51.3167	2022-09-04	30.58	11.69	33.81	0	98.18	1.88
Brazil	-14.4087	-51.3167	2022-09-05	30.3	12.11	34	0	98.31	1.12
Brazil	-14.4087	-51.3167	2022-09-06	30.62	12.2	35.06	0	98.38	2.34
Brazil	-14.4087	-51.3167	2022-09-07	27.58	14.72	47.94	0.01	98.62	3.82
Brazil	-14.4087	-51.3167	2022-09-08	24.15	4.85	29.75	0	98.62	3.09
Brazil	-14.4087	-51.3167	2022-09-09	25.85	4.81	27.88	0	98.59	1.62
Brazil	-14.4087	-51.3167	2022-09-10	27.95	7.71	29.75	0	98.54	1.82
Brazil	-14.4087	-51.3167	2022-09-11	29.69	11.9	35.94	0	98.45	2.65
Brazil	-14.4087	-51.3167	2022-09-12	28.98	10.33	34	0	98.28	2.81
Brazil	-14.4087	-51.3167	2022-09-13	29.69	11.32	33.88	0	98.26	2.17
Brazil	-14.4087	-51.3167	2022-09-14	29.87	10.21	32.44	0	98.17	2.76
Brazil	-14.4087	-51.3167	2022-09-15	29.66	10.29	32.19	0	98.27	2.45
Brazil	-14.4087	-51.3167	2022-09-16	28.66	12.28	38.25	0	98.59	3.13
Brazil	-14.4087	-51.3167	2022-09-17	28.46	8.35	29.62	0	98.54	3.34
Brazil	-14.4087	-51.3167	2022-09-18	28.33	9.56	32.5	0	98.66	3.3
Brazil	-14.4087	-51.3167	2022-09-19	27	19.16	65.44	0.1	98.01	1.05
Brazil	-14.4087	-51.3167	2022-09-20	26.78	20.05	69.69	0.05	98.01	1.2
Brazil	-14.4087	-51.3167	2022-09-21	27.53	19.36	65.62	0.01	97.95	1.41
Brazil	-14.4087	-51.3167	2022-09-22	27.23	20.9	71.75	1.68	97.99	0.9
Brazil	-14.4087	-51.3167	2022-09-23	27.32	21.42	73	3.15	98.08	0.89
Brazil	-14.4087	-51.3167	2022-09-24	24.92	16.05	61.44	0.17	98.3	2.35
Brazil	-14.4087	-51.3167	2022-09-25	19.22	5.74	45.06	0	98.51	2.4
Brazil	-14.4087	-51.3167	2022-09-26	16.22	6.36	57.12	0	98.38	1.46
Brazil	-14.4087	-51.3167	2022-09-27	17.95	7.87	58.06	0	98.5	0.9
Brazil	-14.4087	-51.3167	2022-09-28	19.65	9.49	58.81	0	98.55	0.88
Brazil	-14.4087	-51.3167	2022-09-29	21.29	11.01	58.19	0	98.48	1.08
Brazil	-14.4087	-51.3167	2022-09-30	22.54	13.34	60.94	0	98.3	1.12
Brazil	-14.4087	-51.3167	2022-10-01	24.88	17.45	66.5	0.11	98.25	1.52
Brazil	-14.4087	-51.3167	2022-10-02	25.08	15.94	61.81	0	98.41	1.91
Brazil	-14.4087	-51.3167	2022-10-03	24.47	15.89	63.56	0	98.4	1.71
Brazil	-14.4087	-51.3167	2022-10-04	25.41	18.01	67.25	0.04	98.27	1.52
Brazil	-14.4087	-51.3167	2022-10-05	26.02	16.37	60.44	0	98.12	1.59
Brazil	-14.4087	-51.3167	2022-10-06	25.74	14.31	55.88	0	98.02	1.51
Brazil	-14.4087	-51.3167	2022-10-07	25.96	14.35	54.06	0	97.99	1.12
Brazil	-14.4087	-51.3167	2022-10-08	26.53	14.08	50.94	0	97.9	1.49
Brazil	-14.4087	-51.3167	2022-10-09	27.15	13.89	48.31	0	97.88	0.95
Brazil	-14.4087	-51.3167	2022-10-10	27.6	15.48	52.19	0	97.99	0.84
Brazil	-14.4087	-51.3167	2022-10-11	26.98	13.18	45.62	0	98.1	1.5
Brazil	-14.4087	-51.3167	2022-10-12	27.09	13.92	48.19	0	98.04	1.8
Brazil	-14.4087	-51.3167	2022-10-13	26.93	15.53	54	0	98.09	1.86
Brazil	-14.4087	-51.3167	2022-10-14	26.48	15.76	57.31	0	98.08	1.68
Brazil	-14.4087	-51.3167	2022-10-15	26.23	15.21	55.38	0	98.04	1.24
Brazil	-14.4087	-51.3167	2022-10-16	26.77	14.32	51.56	0	98	1.16
Brazil	-14.4087	-51.3167	2022-10-17	26.96	13.66	47.88	0	98.06	1.06
Brazil	-14.4087	-51.3167	2022-10-18	26.15	16.46	57.25	0.19	98.21	1.15
Brazil	-14.4087	-51.3167	2022-10-19	25.65	16.25	58.62	0	98.2	1.54
Brazil	-14.4087	-51.3167	2022-10-20	24.83	15.2	57.19	0	98.32	2
Brazil	-14.4087	-51.3167	2022-10-21	23.86	12.39	52.19	0	98.37	1.48
Brazil	-14.4087	-51.3167	2022-10-22	26.07	13.45	50	0	98.16	1.21
Brazil	-14.4087	-51.3167	2022-10-23	27.39	17.08	54.81	0.53	98.16	1.35
Brazil	-14.4087	-51.3167	2022-10-24	27.69	16.72	55.5	0.06	98.11	1.55
Brazil	-14.4087	-51.3167	2022-10-25	27.35	14.08	48.38	0.01	98.01	1.3
Brazil	-14.4087	-51.3167	2022-10-26	27.18	14.39	49.38	0	98.15	1.1
Brazil	-14.4087	-51.3167	2022-10-27	27	12.49	43.75	0	98.16	1.24
Brazil	-14.4087	-51.3167	2022-10-28	26.36	11.44	42.69	0	98.21	1.84
Brazil	-14.4087	-51.3167	2022-10-29	26.15	12.83	48.38	0	98.18	1.89
Brazil	-14.4087	-51.3167	2022-10-30	26.25	13.92	51.75	0	98.14	1.45
Brazil	-14.4087	-51.3167	2022-10-31	26.67	14.76	51.69	0.01	98.2	1.34
Brazil	-14.4087	-51.3167	2022-11-01	26.9	12.87	45.38	0	98.19	1.2
Brazil	-14.4087	-51.3167	2022-11-02	26.29	11.69	44.31	0	98.21	1.33
Brazil	-14.4087	-51.3167	2022-11-03	25.36	9.34	40.5	0	98.15	1.46
Brazil	-14.4087	-51.3167	2022-11-04	25.02	8.99	39.06	0	98.15	1.43
Brazil	-14.4087	-51.3167	2022-11-05	25.48	11.48	46.06	0	98.23	1.78
Brazil	-14.4087	-51.3167	2022-11-06	25.61	11.96	45.81	0	98.28	1.09
Brazil	-14.4087	-51.3167	2022-11-07	25.83	12.81	47.44	0	98.14	1.1
Bulgaria	42.7254	25.5433	2022-05-06	13.05	6.96	70.88	0.04	97.36	1.42
Bulgaria	42.7254	25.5433	2022-05-07	11.05	5.47	72.56	0	97.29	1.59
Bulgaria	42.7254	25.5433	2022-05-08	11.01	5.99	75.69	0.02	97.27	1.29
Bulgaria	42.7254	25.5433	2022-05-09	13.01	6.31	68.75	0.01	97.26	1.09
Bulgaria	42.7254	25.5433	2022-05-10	14.46	6.33	62.12	0	97.14	1.18
Bulgaria	42.7254	25.5433	2022-05-11	15.29	8.97	67.38	0.76	97.07	1.1
Bulgaria	42.7254	25.5433	2022-05-12	17.66	9.73	62.75	0	97.18	1.15
Bulgaria	42.7254	25.5433	2022-05-13	18.96	11.23	62.94	0	96.91	1.1
Bulgaria	42.7254	25.5433	2022-05-14	19.94	12.39	63.06	1.53	96.58	0.82
Bulgaria	42.7254	25.5433	2022-05-15	18.63	13.19	72.81	0.84	96.85	1.22
Bulgaria	42.7254	25.5433	2022-05-16	19.28	11.33	63.31	0.15	97.01	0.5
Bulgaria	42.7254	25.5433	2022-05-17	20.4	10.51	55.75	0	96.72	1.02
Bulgaria	42.7254	25.5433	2022-05-18	13.66	8.56	71.69	3.13	96.79	2.68
Bulgaria	42.7254	25.5433	2022-05-19	12.76	4.55	60.19	0	97.68	2.09
Bulgaria	42.7254	25.5433	2022-05-20	16.65	5.64	51.69	0	97.56	1.1
Bulgaria	42.7254	25.5433	2022-05-21	20.31	7.53	46.94	0	96.79	0.88
Bulgaria	42.7254	25.5433	2022-05-22	19.03	10.31	59.12	0.24	96.15	2.66
Bulgaria	42.7254	25.5433	2022-05-23	17.44	8.37	59.62	0	96.09	2.16
Bulgaria	42.7254	25.5433	2022-05-24	17	11.9	73.88	2.75	96.4	0.66
Bulgaria	42.7254	25.5433	2022-05-25	19.8	13.46	69.81	0.08	96.76	0.81
Bulgaria	42.7254	25.5433	2022-05-26	21.33	14.12	67.38	0.08	96.97	1.98
Bulgaria	42.7254	25.5433	2022-05-27	21.25	12.25	59.69	0.01	96.94	1.83
Bulgaria	42.7254	25.5433	2022-05-28	20.87	15.17	72.19	1.45	96.38	0.62
Bulgaria	42.7254	25.5433	2022-05-29	20.79	13.69	67.88	0.74	96.08	3.01
Bulgaria	42.7254	25.5433	2022-05-30	19.81	12.78	67.25	0.05	96.26	1.5
Bulgaria	42.7254	25.5433	2022-05-31	21.58	13.27	62.25	0.66	96.73	0.95
Bulgaria	42.7254	25.5433	2022-06-01	22.01	13.54	62.38	0.37	96.77	1.34
Bulgaria	42.7254	25.5433	2022-06-02	23.08	13.64	59.19	0.11	96.8	1.71
Bulgaria	42.7254	25.5433	2022-06-03	23.51	14.08	58.69	0.03	96.95	2.52
Bulgaria	42.7254	25.5433	2022-06-04	23.7	14.59	61	0.05	96.99	1.65
Bulgaria	42.7254	25.5433	2022-06-05	24.02	15.64	62.56	1.21	96.66	1.59
Bulgaria	42.7254	25.5433	2022-06-06	20.67	13.94	66.94	7.72	96.56	1.84
Bulgaria	42.7254	25.5433	2022-06-07	18.52	11.33	66.25	0.22	96.56	2.12
Bulgaria	42.7254	25.5433	2022-06-08	18.9	11.67	66.62	0.2	96.23	1.17
Bulgaria	42.7254	25.5433	2022-06-09	20.07	12.51	65.12	1.13	95.97	0.58
Bulgaria	42.7254	25.5433	2022-06-10	18.46	16.68	89.75	27.37	95.97	1.78
Bulgaria	42.7254	25.5433	2022-06-11	17.13	15.45	90.25	26.91	96.16	2.29
Bulgaria	42.7254	25.5433	2022-06-12	18.23	15.77	86	8.65	96.24	2.8
Bulgaria	42.7254	25.5433	2022-06-13	20.23	14.8	73.31	0.14	96.44	2.84
Bulgaria	42.7254	25.5433	2022-06-14	21.09	14.35	67.12	1.2	96.63	1.7
Bulgaria	42.7254	25.5433	2022-06-15	18.87	12.4	67.62	0.22	97.04	1.91
Bulgaria	42.7254	25.5433	2022-06-16	19.1	12.94	70.75	0.42	97.13	0.98
Bulgaria	42.7254	25.5433	2022-06-17	20.62	11.14	58.25	0.02	96.92	0.62
Bulgaria	42.7254	25.5433	2022-06-18	18.97	13.15	70.62	2.27	96.91	1.9
Bulgaria	42.7254	25.5433	2022-06-19	19.48	10.26	58.94	0	97.02	1.91
Bulgaria	42.7254	25.5433	2022-06-20	21.02	10.7	55.5	0	96.57	0.88
Bulgaria	42.7254	25.5433	2022-06-21	23.55	13.52	56.31	0.03	96.15	1.98
Bulgaria	42.7254	25.5433	2022-06-22	22.84	13.16	57.81	0.03	96.2	2.65
Bulgaria	42.7254	25.5433	2022-06-23	19.26	12.44	66.44	5.89	96.41	1.59
Bulgaria	42.7254	25.5433	2022-06-24	21.19	12.15	60	0.29	96.51	1.45
Bulgaria	42.7254	25.5433	2022-06-25	23.16	12.5	54.81	0.02	96.49	1.14
Bulgaria	42.7254	25.5433	2022-06-26	21.78	14.05	65.06	0.78	96.69	1.23
Bulgaria	42.7254	25.5433	2022-06-27	21.9	13.48	62	0.07	96.84	2.02
Bulgaria	42.7254	25.5433	2022-06-28	22.9	14.87	62.69	1.28	96.79	2.5
Bulgaria	42.7254	25.5433	2022-06-29	23.83	12.28	52.69	0	96.71	2.04
Bulgaria	42.7254	25.5433	2022-06-30	25.01	12.02	48.88	0	96.61	1.44
Bulgaria	42.7254	25.5433	2022-07-01	25.62	14.42	53.62	0.54	96.69	1.2
Bulgaria	42.7254	25.5433	2022-07-02	25.19	14.81	57.88	0.01	96.94	1.45
Bulgaria	42.7254	25.5433	2022-07-03	24.51	12.76	51.94	0	97.01	1.59
Bulgaria	42.7254	25.5433	2022-07-04	23.9	11.69	50.94	0	96.85	1.34
Bulgaria	42.7254	25.5433	2022-07-05	24.83	11.38	47.5	0.01	96.74	1.11
Bulgaria	42.7254	25.5433	2022-07-06	23.66	13.67	56.75	1.19	96.54	1.63
Bulgaria	42.7254	25.5433	2022-07-07	22.14	15.15	66.81	2.42	96.57	2
Bulgaria	42.7254	25.5433	2022-07-08	22.18	13.76	62.56	1.04	96.54	1.39
Bulgaria	42.7254	25.5433	2022-07-09	21.12	12.43	58.88	0.59	96.35	3.45
Bulgaria	42.7254	25.5433	2022-07-10	21.03	11.7	57.81	0.63	96.3	2.35
Bulgaria	42.7254	25.5433	2022-07-11	19.77	7.31	48.75	0	96.67	2.34
Bulgaria	42.7254	25.5433	2022-07-12	19.24	5.4	44.25	0	96.99	1.98
Bulgaria	42.7254	25.5433	2022-07-13	20.3	6.21	43.5	0	96.98	2.16
Bulgaria	42.7254	25.5433	2022-07-14	23.28	8.29	41.88	0	96.98	1.71
Bulgaria	42.7254	25.5433	2022-07-15	25.78	9.33	38.62	0	96.64	0.98
Bulgaria	42.7254	25.5433	2022-07-16	27.49	10.56	38.12	0	96.7	1.53
Bulgaria	42.7254	25.5433	2022-07-17	25.33	8.12	37.12	0	97.03	2.53
Bulgaria	42.7254	25.5433	2022-07-18	22.13	9.4	45.94	0.21	97.3	1.55
Bulgaria	42.7254	25.5433	2022-07-19	22.47	7.85	43.44	0	97.27	2.03
Bulgaria	42.7254	25.5433	2022-07-20	24.26	8.23	39.81	0	97.09	1.75
Bulgaria	42.7254	25.5433	2022-07-21	26.29	9.48	37.56	0	96.7	2
Bulgaria	42.7254	25.5433	2022-07-22	26.92	11.01	43.31	0	96.74	1.55
Bulgaria	42.7254	25.5433	2022-07-23	28.92	8.46	31.12	0	96.78	1.54
Bulgaria	42.7254	25.5433	2022-07-24	29.43	9.9	34.19	0	96.57	1.17
Bulgaria	42.7254	25.5433	2022-07-25	27.18	13.3	43.62	0.59	96.53	2.16
Bulgaria	42.7254	25.5433	2022-07-26	27.08	12.93	46.56	0	96.35	0.93
Bulgaria	42.7254	25.5433	2022-07-27	29.05	11.93	38.38	0	96.23	0.95
Bulgaria	42.7254	25.5433	2022-07-28	27.66	12.83	42.94	0.1	96.54	1.92
Bulgaria	42.7254	25.5433	2022-07-29	26.55	12.35	46.44	0.01	96.76	1.78
Bulgaria	42.7254	25.5433	2022-07-30	27.17	13.4	46.62	0.08	96.58	1.62
Bulgaria	42.7254	25.5433	2022-07-31	25.22	14.21	52.25	2.01	96.39	1.65
Bulgaria	42.7254	25.5433	2022-08-01	23.93	9.45	42.5	0	96.31	2.45
Bulgaria	42.7254	25.5433	2022-08-02	24.36	11.43	45.81	0.13	96.5	1.6
Bulgaria	42.7254	25.5433	2022-08-03	24.67	11.38	46.12	0.11	96.69	1.62
Bulgaria	42.7254	25.5433	2022-08-04	25.16	10.43	42.31	0	96.74	1.78
Bulgaria	42.7254	25.5433	2022-08-05	26.39	12.08	43.88	0	96.62	1.85
Bulgaria	42.7254	25.5433	2022-08-06	26.9	14.05	47.5	0.43	96.38	2.12
Bulgaria	42.7254	25.5433	2022-08-07	26.46	12.87	46.69	0.08	96.4	2.59
Bulgaria	42.7254	25.5433	2022-08-08	26.58	9.15	35.88	0	96.68	2.91
Bulgaria	42.7254	25.5433	2022-08-09	27.17	7.23	30.56	0.01	96.66	2.88
Bulgaria	42.7254	25.5433	2022-08-10	24.76	11.28	44.38	0.13	96.7	3.19
Bulgaria	42.7254	25.5433	2022-08-11	23.22	11.07	49.31	0.04	96.7	2.34
Bulgaria	42.7254	25.5433	2022-08-12	24.62	10.18	42.62	0.01	96.62	1.59
Bulgaria	42.7254	25.5433	2022-08-13	22.6	13.02	55.75	2.4	96.29	1.26
Bulgaria	42.7254	25.5433	2022-08-14	22.98	14.28	60.19	1.84	95.97	1.66
Bulgaria	42.7254	25.5433	2022-08-15	23.25	13.57	58.31	1.35	95.98	1.35
Bulgaria	42.7254	25.5433	2022-08-16	25.73	12.62	47.81	0.18	96.21	1.6
Bulgaria	42.7254	25.5433	2022-08-17	26.56	12.31	43.69	0.19	96.27	1.81
Bulgaria	42.7254	25.5433	2022-08-18	27.78	12.58	41.44	0.02	96.34	2.12
Bulgaria	42.7254	25.5433	2022-08-19	27.84	13.49	44.12	0	96.33	1.46
Bulgaria	42.7254	25.5433	2022-08-20	27.73	15.19	50.06	0.02	96.21	1.15
Bulgaria	42.7254	25.5433	2022-08-21	24.59	16.15	61.44	7.98	95.99	0.88
Bulgaria	42.7254	25.5433	2022-08-22	27.18	13.3	43.62	0.59	96.53	2.16
Bulgaria	42.7254	25.5433	2022-08-23	27.08	12.93	46.56	0	96.35	0.93
Bulgaria	42.7254	25.5433	2022-08-24	29.05	11.93	38.38	0	96.23	0.95
Bulgaria	42.7254	25.5433	2022-08-25	27.66	12.83	42.94	0.1	96.54	1.92
Bulgaria	42.7254	25.5433	2022-08-26	26.55	12.35	46.44	0.01	96.76	1.78
Bulgaria	42.7254	25.5433	2022-08-27	27.17	13.4	46.62	0.08	96.58	1.62
Bulgaria	42.7254	25.5433	2022-08-28	25.22	14.21	52.25	2.01	96.39	1.65
Bulgaria	42.7254	25.5433	2022-08-29	23.93	9.45	42.5	0	96.31	2.45
Bulgaria	42.7254	25.5433	2022-08-30	24.36	11.43	45.81	0.13	96.5	1.6
Bulgaria	42.7254	25.5433	2022-08-31	24.67	11.38	46.12	0.11	96.69	1.62
Bulgaria	42.7254	25.5433	2022-09-01	25.16	10.43	42.31	0	96.74	1.78
Bulgaria	42.7254	25.5433	2022-09-02	26.39	12.08	43.88	0	96.62	1.85
Bulgaria	42.7254	25.5433	2022-09-03	26.9	14.05	47.5	0.43	96.38	2.12
Bulgaria	42.7254	25.5433	2022-09-04	26.46	12.87	46.69	0.08	96.4	2.59
Bulgaria	42.7254	25.5433	2022-09-05	26.58	9.15	35.88	0	96.68	2.91
Bulgaria	42.7254	25.5433	2022-09-06	27.17	7.23	30.56	0.01	96.66	2.88
Bulgaria	42.7254	25.5433	2022-09-07	24.76	11.28	44.38	0.13	96.7	3.19
Bulgaria	42.7254	25.5433	2022-09-08	23.22	11.07	49.31	0.04	96.7	2.34
Bulgaria	42.7254	25.5433	2022-09-09	24.62	10.18	42.62	0.01	96.62	1.59
Bulgaria	42.7254	25.5433	2022-09-10	22.6	13.02	55.75	2.4	96.29	1.26
Bulgaria	42.7254	25.5433	2022-09-11	22.98	14.28	60.19	1.84	95.97	1.66
Bulgaria	42.7254	25.5433	2022-09-12	23.25	13.57	58.31	1.35	95.98	1.35
Bulgaria	42.7254	25.5433	2022-09-13	25.73	12.62	47.81	0.18	96.21	1.6
Bulgaria	42.7254	25.5433	2022-09-14	26.56	12.31	43.69	0.19	96.27	1.81
Bulgaria	42.7254	25.5433	2022-09-15	27.78	12.58	41.44	0.02	96.34	2.12
Bulgaria	42.7254	25.5433	2022-09-16	27.84	13.49	44.12	0	96.33	1.46
Bulgaria	42.7254	25.5433	2022-09-17	27.73	15.19	50.06	0.02	96.21	1.15
Bulgaria	42.7254	25.5433	2022-09-18	24.59	16.15	61.44	7.98	95.99	0.88
Bulgaria	42.7254	25.5433	2022-09-19	22.01	13.54	62.38	0.37	96.77	1.34
Bulgaria	42.7254	25.5433	2022-09-20	23.08	13.64	59.19	0.11	96.8	1.71
Bulgaria	42.7254	25.5433	2022-09-21	23.51	14.08	58.69	0.03	96.95	2.52
Bulgaria	42.7254	25.5433	2022-09-22	23.7	14.59	61	0.05	96.99	1.65
Bulgaria	42.7254	25.5433	2022-09-23	24.02	15.64	62.56	1.21	96.66	1.59
Bulgaria	42.7254	25.5433	2022-09-24	20.67	13.94	66.94	7.72	96.56	1.84
Bulgaria	42.7254	25.5433	2022-09-25	18.52	11.33	66.25	0.22	96.56	2.12
Bulgaria	42.7254	25.5433	2022-09-26	18.9	11.67	66.62	0.2	96.23	1.17
Bulgaria	42.7254	25.5433	2022-09-27	20.07	12.51	65.12	1.13	95.97	0.58
Bulgaria	42.7254	25.5433	2022-09-28	18.46	16.68	89.75	27.37	95.97	1.78
Bulgaria	42.7254	25.5433	2022-09-29	17.13	15.45	90.25	26.91	96.16	2.29
Bulgaria	42.7254	25.5433	2022-09-30	18.23	15.77	86	8.65	96.24	2.8
Bulgaria	42.7254	25.5433	2022-10-01	20.23	14.8	73.31	0.14	96.44	2.84
Bulgaria	42.7254	25.5433	2022-10-02	21.09	14.35	67.12	1.2	96.63	1.7
Bulgaria	42.7254	25.5433	2022-10-03	18.87	12.4	67.62	0.22	97.04	1.91
Bulgaria	42.7254	25.5433	2022-10-04	19.1	12.94	70.75	0.42	97.13	0.98
Bulgaria	42.7254	25.5433	2022-10-05	20.62	11.14	58.25	0.02	96.92	0.62
Bulgaria	42.7254	25.5433	2022-10-06	18.97	13.15	70.62	2.27	96.91	1.9
Bulgaria	42.7254	25.5433	2022-10-07	19.48	10.26	58.94	0	97.02	1.91
Bulgaria	42.7254	25.5433	2022-10-08	21.02	10.7	55.5	0	96.57	0.88
Bulgaria	42.7254	25.5433	2022-10-09	23.55	13.52	56.31	0.03	96.15	1.98
Bulgaria	42.7254	25.5433	2022-10-10	22.84	13.16	57.81	0.03	96.2	2.65
Bulgaria	42.7254	25.5433	2022-10-11	19.26	12.44	66.44	5.89	96.41	1.59
Bulgaria	42.7254	25.5433	2022-10-12	21.19	12.15	60	0.29	96.51	1.45
Bulgaria	42.7254	25.5433	2022-10-13	23.16	12.5	54.81	0.02	96.49	1.14
Bulgaria	42.7254	25.5433	2022-10-14	21.78	14.05	65.06	0.78	96.69	1.23
Bulgaria	42.7254	25.5433	2022-10-15	21.9	13.48	62	0.07	96.84	2.02
Bulgaria	42.7254	25.5433	2022-10-16	22.9	14.87	62.69	1.28	96.79	2.5
Bulgaria	42.7254	25.5433	2022-10-17	23.83	12.28	52.69	0	96.71	2.04
Bulgaria	42.7254	25.5433	2022-10-18	25.01	12.02	48.88	0	96.61	1.44
Bulgaria	42.7254	25.5433	2022-10-19	25.62	14.42	53.62	0.54	96.69	1.2
Bulgaria	42.7254	25.5433	2022-10-20	25.19	14.81	57.88	0.01	96.94	1.45
Bulgaria	42.7254	25.5433	2022-10-21	24.51	12.76	51.94	0	97.01	1.59
Bulgaria	42.7254	25.5433	2022-10-22	23.9	11.69	50.94	0	96.85	1.34
Bulgaria	42.7254	25.5433	2022-10-23	24.83	11.38	47.5	0.01	96.74	1.11
Bulgaria	42.7254	25.5433	2022-10-24	23.66	13.67	56.75	1.19	96.54	1.63
Bulgaria	42.7254	25.5433	2022-10-25	22.14	15.15	66.81	2.42	96.57	2
Bulgaria	42.7254	25.5433	2022-10-26	22.18	13.76	62.56	1.04	96.54	1.39
Bulgaria	42.7254	25.5433	2022-10-27	21.12	12.43	58.88	0.59	96.35	3.45
Bulgaria	42.7254	25.5433	2022-10-28	21.03	11.7	57.81	0.63	96.3	2.35
Bulgaria	42.7254	25.5433	2022-10-29	19.77	7.31	48.75	0	96.67	2.34
Bulgaria	42.7254	25.5433	2022-10-30	19.24	5.4	44.25	0	96.99	1.98
Bulgaria	42.7254	25.5433	2022-10-31	20.3	6.21	43.5	0	96.98	2.16
Bulgaria	42.7254	25.5433	2022-11-01	23.28	8.29	41.88	0	96.98	1.71
Bulgaria	42.7254	25.5433	2022-11-02	25.78	9.33	38.62	0	96.64	0.98
Bulgaria	42.7254	25.5433	2022-11-03	27.49	10.56	38.12	0	96.7	1.53
Bulgaria	42.7254	25.5433	2022-11-04	25.33	8.12	37.12	0	97.03	2.53
Bulgaria	42.7254	25.5433	2022-11-05	22.13	9.4	45.94	0.21	97.3	1.55
Bulgaria	42.7254	25.5433	2022-11-06	22.47	7.85	43.44	0	97.27	2.03
Bulgaria	42.7254	25.5433	2022-11-07	24.26	8.23	39.81	0	97.09	1.75
Cameroon	7.36962	12.294	2022-05-06	23.25	20.44	85.19	9.23	90.7	1.01
Cameroon	7.36962	12.294	2022-05-07	24.12	20.33	80.56	2.45	90.64	0.95
Cameroon	7.36962	12.294	2022-05-08	24.69	20.03	76.31	0.97	90.59	1.14
Cameroon	7.36962	12.294	2022-05-09	23.99	20.99	83.81	6.21	90.65	1.24
Cameroon	7.36962	12.294	2022-05-10	24.03	20.92	83.44	11.56	90.67	0.73
Cameroon	7.36962	12.294	2022-05-11	22.69	20.37	87.38	8.13	90.79	1.26
Cameroon	7.36962	12.294	2022-05-12	24.93	18.99	71.69	0.03	90.74	1.02
Cameroon	7.36962	12.294	2022-05-13	25.44	20.58	75.69	7.2	90.71	1.21
Cameroon	7.36962	12.294	2022-05-14	22.96	21.4	91.19	157	90.72	0.98
Cameroon	7.36962	12.294	2022-05-15	23.83	20.22	81.25	2.17	90.8	1.42
Cameroon	7.36962	12.294	2022-05-16	23.73	20.26	81.81	4.41	90.82	1.3
Cameroon	7.36962	12.294	2022-05-17	22.94	20.26	85.38	9.04	90.77	1.12
Cameroon	7.36962	12.294	2022-05-18	23.1	19.87	82.75	3.26	90.65	0.73
Cameroon	7.36962	12.294	2022-05-19	21.6	20.11	91.44	25.12	90.73	1.04
Cameroon	7.36962	12.294	2022-05-20	22.66	20.2	86.81	2.36	90.8	1.69
Cameroon	7.36962	12.294	2022-05-21	23.65	19.13	77.25	0.64	90.84	1.39
Cameroon	7.36962	12.294	2022-05-22	23.26	19.66	81.44	2.7	90.86	1.17
Cameroon	7.36962	12.294	2022-05-23	22.78	19.4	82.06	0.49	90.75	1.36
Cameroon	7.36962	12.294	2022-05-24	22.65	19.07	81.19	0.37	90.81	1.16
Cameroon	7.36962	12.294	2022-05-25	23.51	19.61	79.56	4.75	90.94	1.14
Cameroon	7.36962	12.294	2022-05-26	23.8	20.24	81.56	7.21	90.96	1.04
Cameroon	7.36962	12.294	2022-05-27	23.16	19.82	82.31	9.57	90.92	0.92
Cameroon	7.36962	12.294	2022-05-28	23.65	19.03	76.88	0.72	90.77	1.23
Cameroon	7.36962	12.294	2022-05-29	23.83	19.45	77.94	0.41	90.7	1.25
Cameroon	7.36962	12.294	2022-05-30	23.11	20.14	83.81	4.1	90.7	1.32
Cameroon	7.36962	12.294	2022-05-31	22.56	20.13	86.62	8.52	90.72	1.2
Cameroon	7.36962	12.294	2022-06-01	23.58	19.68	80	3.34	90.62	1.39
Cameroon	7.36962	12.294	2022-06-02	23.55	19.76	80.38	4.04	90.53	1.38
Cameroon	7.36962	12.294	2022-06-03	22.73	20	85.12	3.27	90.58	1.76
Cameroon	7.36962	12.294	2022-06-04	22.66	19.9	85.5	41.14	90.67	1.25
Cameroon	7.36962	12.294	2022-06-05	21.69	19.87	89.88	66.08	90.71	1.24
Cameroon	7.36962	12.294	2022-06-06	21.8	18.69	83.25	13.02	90.85	1.12
Cameroon	7.36962	12.294	2022-06-07	22.74	19.59	83.5	1.49	90.74	1.55
Cameroon	7.36962	12.294	2022-06-08	22.3	19.64	85.62	1.61	90.7	1.58
Cameroon	7.36962	12.294	2022-06-09	22.49	19.51	84	0.82	90.65	1.52
Cameroon	7.36962	12.294	2022-06-10	22.69	19.78	84.38	10.51	90.7	1.34
Cameroon	7.36962	12.294	2022-06-11	23.04	19.72	82.56	11.66	90.8	1.71
Cameroon	7.36962	12.294	2022-06-12	22.69	20.14	86.44	15.84	90.84	1.08
Cameroon	7.36962	12.294	2022-06-13	22.19	19.97	87.75	5.39	90.76	1.12
Cameroon	7.36962	12.294	2022-06-14	22.1	19.8	87.25	8.83	90.74	0.98
Cameroon	7.36962	12.294	2022-06-15	23.24	19.62	80.88	3.43	90.73	0.92
Cameroon	7.36962	12.294	2022-06-16	23.1	19.82	82.62	19.98	90.65	0.84
Cameroon	7.36962	12.294	2022-06-17	20.76	18.81	89.06	41.21	90.71	2.43
Cameroon	7.36962	12.294	2022-06-18	22.08	18.51	81.75	21.45	90.82	1.22
Cameroon	7.36962	12.294	2022-06-19	21.83	19.17	85.69	2.11	90.83	1.23
Cameroon	7.36962	12.294	2022-06-20	22.72	19.27	81.81	4.57	90.81	0.9
Cameroon	7.36962	12.294	2022-06-21	21.39	19.81	91.12	39.45	90.74	0.96
Cameroon	7.36962	12.294	2022-06-22	22.03	19.82	88.06	18.52	90.73	1.13
Cameroon	7.36962	12.294	2022-06-23	22.35	19.86	86.81	6.14	90.73	1.26
Cameroon	7.36962	12.294	2022-06-24	22.87	19.59	82.75	3.76	90.67	0.99
Cameroon	7.36962	12.294	2022-06-25	22.35	20	87.25	9.71	90.71	1.15
Cameroon	7.36962	12.294	2022-06-26	22.81	20.35	86.62	21.99	90.78	1.08
Cameroon	7.36962	12.294	2022-06-27	22.14	19.93	87.75	8.15	90.85	0.99
Cameroon	7.36962	12.294	2022-06-28	21.04	19.26	90.06	6.25	90.85	1.16
Cameroon	7.36962	12.294	2022-06-29	21.61	18.44	83.06	3.1	90.85	0.91
Cameroon	7.36962	12.294	2022-06-30	21.72	19.58	88.25	13.61	90.82	1.06
Cameroon	7.36962	12.294	2022-07-01	21.09	19.35	90.12	26.27	90.87	0.98
Cameroon	7.36962	12.294	2022-07-02	21.8	19.41	87.19	11.57	90.98	1.05
Cameroon	7.36962	12.294	2022-07-03	22.18	19.67	86.56	12.93	90.94	0.88
Cameroon	7.36962	12.294	2022-07-04	21.24	18.8	86.5	3.55	90.9	1.09
Cameroon	7.36962	12.294	2022-07-05	21.72	19.36	87.25	9	90.9	1.19
Cameroon	7.36962	12.294	2022-07-06	21.57	19.4	88.25	3.66	90.91	1.01
Cameroon	7.36962	12.294	2022-07-07	22.9	18.98	80.25	1.46	90.86	0.98
Cameroon	7.36962	12.294	2022-07-08	23.26	19.6	80.75	2.92	90.87	0.94
Cameroon	7.36962	12.294	2022-07-09	21.98	20.02	89.19	11.73	90.87	1.65
Cameroon	7.36962	12.294	2022-07-10	21.57	19.45	88.56	5.01	90.77	1.8
Cameroon	7.36962	12.294	2022-07-11	22.14	19.15	84.31	1.01	90.71	1.28
Cameroon	7.36962	12.294	2022-07-12	22.01	19.94	88.56	8.39	90.84	1.13
Cameroon	7.36962	12.294	2022-07-13	22.04	19.78	87.94	6.45	90.81	1.26
Cameroon	7.36962	12.294	2022-07-14	22.45	19.34	84.12	3.55	90.7	1.27
Cameroon	7.36962	12.294	2022-07-15	22.07	19.87	88.19	7.34	90.66	1.55
Cameroon	7.36962	12.294	2022-07-16	21.8	19.84	89.12	20.59	90.74	1.24
Cameroon	7.36962	12.294	2022-07-17	20.77	19.58	93.12	59.02	90.88	0.94
Cameroon	7.36962	12.294	2022-07-18	20.98	18.9	88.56	3.7	90.86	1.7
Cameroon	7.36962	12.294	2022-07-19	20.94	19.06	89.69	9.95	90.76	1.99
Cameroon	7.36962	12.294	2022-07-20	20.4	19.36	93.94	34.12	90.73	1.68
Cameroon	7.36962	12.294	2022-07-21	21.44	18.9	86.38	5.78	90.7	0.81
Cameroon	7.36962	12.294	2022-07-22	20.65	19.64	94.12	35.94	90.73	0.97
Cameroon	7.36962	12.294	2022-07-23	20.9	18.86	88.62	2.98	90.75	1.13
Cameroon	7.36962	12.294	2022-07-24	21.98	19.69	87.75	13.71	90.8	1.1
Cameroon	7.36962	12.294	2022-07-25	22.33	19.98	87.38	4.35	90.7	0.91
Cameroon	7.36962	12.294	2022-07-26	21.73	19.73	89.06	15.23	90.66	0.98
Cameroon	7.36962	12.294	2022-07-27	20.9	18.94	89.06	41.7	90.69	1.8
Cameroon	7.36962	12.294	2022-07-28	20.55	18.89	90.69	11.35	90.74	1.84
Cameroon	7.36962	12.294	2022-07-29	20.05	18.58	91.56	11.09	90.82	2.55
Cameroon	7.36962	12.294	2022-07-30	19.48	18.01	91.62	3.33	90.88	1.73
Cameroon	7.36962	12.294	2022-07-31	21.23	18.52	85.56	0.67	90.81	1.6
Cameroon	7.36962	12.294	2022-08-01	20.91	19.19	90.31	16.95	90.86	1.21
Cameroon	7.36962	12.294	2022-08-02	20.69	19.21	91.69	8.94	90.81	1.66
Cameroon	7.36962	12.294	2022-08-03	21.3	18.83	86.75	0.48	90.73	1.41
Cameroon	7.36962	12.294	2022-08-04	21.81	19.62	88	3.45	90.73	1.05
Cameroon	7.36962	12.294	2022-08-05	21.11	19.54	91.12	9.74	90.82	1.77
Cameroon	7.36962	12.294	2022-08-06	21.5	19.46	88.81	5.95	90.79	1.27
Cameroon	7.36962	12.294	2022-08-07	21.9	19.5	87.06	10.39	90.7	0.94
Cameroon	7.36962	12.294	2022-08-08	22.05	19.48	86.38	4.11	90.72	1.14
Cameroon	7.36962	12.294	2022-08-09	22.06	19.65	86.94	3.88	90.8	1.31
Cameroon	7.36962	12.294	2022-08-10	21.48	19.7	90.12	3.29	90.78	1.41
Cameroon	7.36962	12.294	2022-08-11	21.53	19.51	88.88	8.8	90.71	1.27
Cameroon	7.36962	12.294	2022-08-12	20.66	19.29	92.12	27.89	90.75	1.76
Cameroon	7.36962	12.294	2022-08-13	19.48	17.52	89.12	2.15	90.78	1.59
Cameroon	7.36962	12.294	2022-08-14	20.47	18.27	88.06	1.84	90.66	2.25
Cameroon	7.36962	12.294	2022-08-15	19.87	17.78	88.5	0.38	90.69	1.95
Cameroon	7.36962	12.294	2022-08-16	20.99	18.43	86.5	2.54	90.85	1.08
Cameroon	7.36962	12.294	2022-08-17	20.9	18.66	87.88	0.75	90.82	1.57
Cameroon	7.36962	12.294	2022-08-18	20.62	18.87	90.19	40.62	90.72	1.29
Cameroon	7.36962	12.294	2022-08-19	21.16	19.05	88.31	16.65	90.78	1.31
Cameroon	7.36962	12.294	2022-08-20	20.87	19.09	90.12	0.74	90.93	1.13
Cameroon	7.36962	12.294	2022-08-21	20.3	18.89	91.94	1.14	90.86	1.16
Cameroon	7.36962	12.294	2022-08-22	22.33	19.98	87.38	4.35	90.7	0.91
Cameroon	7.36962	12.294	2022-08-23	21.73	19.73	89.06	15.23	90.66	0.98
Cameroon	7.36962	12.294	2022-08-24	20.9	18.94	89.06	41.7	90.69	1.8
Cameroon	7.36962	12.294	2022-08-25	20.55	18.89	90.69	11.35	90.74	1.84
Cameroon	7.36962	12.294	2022-08-26	20.05	18.58	91.56	11.09	90.82	2.55
Cameroon	7.36962	12.294	2022-08-27	19.48	18.01	91.62	3.33	90.88	1.73
Cameroon	7.36962	12.294	2022-08-28	21.23	18.52	85.56	0.67	90.81	1.6
Cameroon	7.36962	12.294	2022-08-29	20.91	19.19	90.31	16.95	90.86	1.21
Cameroon	7.36962	12.294	2022-08-30	20.69	19.21	91.69	8.94	90.81	1.66
Cameroon	7.36962	12.294	2022-08-31	21.3	18.83	86.75	0.48	90.73	1.41
Cameroon	7.36962	12.294	2022-09-01	21.81	19.62	88	3.45	90.73	1.05
Cameroon	7.36962	12.294	2022-09-02	21.11	19.54	91.12	9.74	90.82	1.77
Cameroon	7.36962	12.294	2022-09-03	21.5	19.46	88.81	5.95	90.79	1.27
Cameroon	7.36962	12.294	2022-09-04	21.9	19.5	87.06	10.39	90.7	0.94
Cameroon	7.36962	12.294	2022-09-05	22.05	19.48	86.38	4.11	90.72	1.14
Cameroon	7.36962	12.294	2022-09-06	22.06	19.65	86.94	3.88	90.8	1.31
Cameroon	7.36962	12.294	2022-09-07	21.48	19.7	90.12	3.29	90.78	1.41
Cameroon	7.36962	12.294	2022-09-08	21.53	19.51	88.88	8.8	90.71	1.27
Cameroon	7.36962	12.294	2022-09-09	20.66	19.29	92.12	27.89	90.75	1.76
Cameroon	7.36962	12.294	2022-09-10	19.48	17.52	89.12	2.15	90.78	1.59
Cameroon	7.36962	12.294	2022-09-11	20.47	18.27	88.06	1.84	90.66	2.25
Cameroon	7.36962	12.294	2022-09-12	19.87	17.78	88.5	0.38	90.69	1.95
Cameroon	7.36962	12.294	2022-09-13	20.99	18.43	86.5	2.54	90.85	1.08
Cameroon	7.36962	12.294	2022-09-14	20.9	18.66	87.88	0.75	90.82	1.57
Cameroon	7.36962	12.294	2022-09-15	20.62	18.87	90.19	40.62	90.72	1.29
Cameroon	7.36962	12.294	2022-09-16	21.16	19.05	88.31	16.65	90.78	1.31
Cameroon	7.36962	12.294	2022-09-17	20.87	19.09	90.12	0.74	90.93	1.13
Cameroon	7.36962	12.294	2022-09-18	20.3	18.89	91.94	1.14	90.86	1.16
Cameroon	7.36962	12.294	2022-09-19	22.01	13.54	62.38	0.37	96.77	1.34
Cameroon	7.36962	12.294	2022-09-20	23.08	13.64	59.19	0.11	96.8	1.71
Cameroon	7.36962	12.294	2022-09-21	23.51	14.08	58.69	0.03	96.95	2.52
[truncated: 11,393 more rows]
